# Supplementary material for: Naming and Shaming for Conservation: Evidence from the Brazilian Amazon
Source: PLoS One. 2015 Sep 23;10(9):e0136402. doi: 10.1371/journal.pone.0136402 (PMC4580616; doi:10.1371/journal.pone.0136402)
Supplement: S1 Data — (ZIP) [file pone.0136402.s001.zip]

Archive with 2 entries (2 files):
- blacklist_data_20150623.csv
- blacklist_data_dictionary_20150623.csv
