# Supplementary material for: Naming and Shaming for Conservation: Evidence from the Brazilian Amazon
Source: PLoS One. 2015 Sep 23;10(9):e0136402. doi: 10.1371/journal.pone.0136402 (PMC4580616; doi:10.1371/journal.pone.0136402)
Supplement: S1 Data — (ZIP) [file pone.0136402.s001.zip › blacklist_data_20150623.csv]

municip_geocode_id	year	car_parea	cattle_stocking	cloud_error	def_accum_area_ini	def_area	distance_av	emb_cont_share	farms_area	farms_density	farms_small_share	gdppc_l1	ind_parea	land_value	municip_area	nibamafines_no_l1	party_affil	perc_owners	pop_density2007	rural_credit_total	settle_parea	soy_price_l1	timber_price_l1	tractors_per_farm	upi_parea	uus_parea	nb_gcode1	nb_gcode10	nb_gcode11	nb_gcode12	nb_gcode13	nb_gcode14	nb_gcode15	nb_gcode16	nb_gcode17	nb_gcode18	nb_gcode19	nb_gcode2	nb_gcode20	nb_gcode21	nb_gcode22	nb_gcode23	nb_gcode3	nb_gcode4	nb_gcode5	nb_gcode6	nb_gcode7	nb_gcode8	nb_gcode9
1100015	2002	0	2.018737125	.0004298623943774	1914714293.916311	96234624.0460383	1105.48540800033	0	2888530000	.3474021706607208	.8460285132382892	9170.146495693647	.1475909274420972	2105.051801	7066737652.591115	26	0	87.16904277	3.375956653952267	15829030.87020257	.0193684622327368	0	196.0852539565661	.1079429735234216	.1358445640421757	.0395320703674613	1100148											1100288					1100296	1100320	1100379	1100502	1101492
1100015	2003	0	2.018737125	0	1914714293.916311	76354475.29090025	1105.48540800033	0	2888530000	.3474021706607208	.8460285132382892	10265.79483514901	.2407267318768002	2105.051801	7066737652.591115	27	0	87.16904277	3.375956653952267	18331079.65140451	.0193684622327368	0	125.7858379323451	.1079429735234216	.1358445640421757	.0395320703674613	1100148											1100288					1100296	1100320	1100379	1100502	1101492
1100015	2004	0	2.018737125	0	1914714293.916311	72106064.67995694	1105.48540800033	0	2888530000	.3474021706607208	.8460285132382892	10859.87936828271	.2407267318768002	2105.051801	7066737652.591115	14	0	87.16904277	3.375956653952267	21816454.0832401	.0193684622327368	0	138.489043931198	.1079429735234216	.1358445640421757	.0395320703674613	1100148											1100288					1100296	1100320	1100379	1100502	1101492
1100015	2005	0	2.018737125	.0003923865375174	1914714293.916311	41803210.80728812	1105.48540800033	0	2888530000	.3474021706607208	.8460285132382892	11196.02828637527	.2407267318768002	2105.051801	7066737652.591115	27	0	87.16904277	3.375956653952267	18220290.26155851	.0193684622327368	.9921162673545011	167.8895114069028	.1079429735234216	.1358445640421757	.0395320703674613	1100148											1100288					1100296	1100320	1100379	1100502	1101492
1100015	2006	0	2.018737125	0	1914714293.916311	38254551.44811893	1105.48540800033	0	2888530000	.3474021706607208	.8460285132382892	11116.96073376513	.2407267318768002	2105.051801	7066737652.591115	72	0	87.16904277	3.375956653952267	13863329.57120903	.0193684622327368	0	170.2129080451919	.1079429735234216	.1358445640421757	.0395320703674613	1100148											1100288					1100296	1100320	1100379	1100502	1101492
1100015	2007	0	2.018737125	0	1914714293.916311	15524031.88764586	1105.48540800033	0	2888530000	.3474021706607208	.8460285132382892	10717.5024851832	.2407267318768002	2105.051801	7066737652.591115	40	0	87.16904277	3.375956653952267	17949681.38813474	.0193684622327368	0	170.4945020705817	.1079429735234216	.1358445640421757	.0395320703674613	1100148											1100288					1100296	1100320	1100379	1100502	1101492
1100015	2008	0	2.018737125	.0524646037112173	1914714293.916311	26368690.49558218	1105.48540800033	0	2888530000	.3474021706607208	.8460285132382892	12736.08099535821	.2407267318768002	2105.051801	7066737652.591115	36	0	87.16904277	3.375956653952267	15954289.08392429	.0193684622327368	0	166.5724763118537	.1079429735234216	.1358445640421757	.0395320703674613	1100148											1100288					1100296	1100320	1100379	1100502	1101492
1100015	2009	0	2.018737125	0	1914714293.916311	5508721.456342909	1105.48540800033	0	2888530000	.3474021706607208	.8460285132382892	15803.35404452648	.2407267318768002	2105.051801	7066737652.591115	34	0	87.16904277	3.375956653952267	13660871.20139291	.0193684622327368	0	168.2345941440664	.1079429735234216	.1358445640421757	.0395320703674613	1100148											1100288					1100296	1100320	1100379	1100502	1101492
1100015	2010	0	2.018737125	.0006100214822209	1914714293.916311	2075887.191771494	1105.48540800033	0	2888530000	.3474021706607208	.8460285132382892	15079.12429924291	.2407267318768002	2105.051801	7066737652.591115	18	0	87.16904277	3.375956653952267	20632188.05184075	.0193684622327368	0	223.6124388034834	.1079429735234216	.1358445640421757	.0395320703674613	1100148											1100288					1100296	1100320	1100379	1100502	1101492
1100015	2011	0	2.018737125	.001198677660376	1914714293.916311	6576129.468260822	1105.48540800033	0	2888530000	.3474021706607208	.8460285132382892	15870.15171647735	.2407267318768002	2105.051801	7066737652.591115	17	0	87.16904277	3.375956653952267	22113601.69125	.0193684622327368	0	394.7240766999678	.1079429735234216	.1358445640421757	.0395320703674613	1100148											1100288					1100296	1100320	1100379	1100502	1101492
1100015	2012	0	2.018737125	.0000306366656062	1914714293.916311	5220190.373418442	1105.48540800033	0	2888530000	.3474021706607208	.8460285132382892	15618.8542146959	.2407267318768002	2105.051801	7066737652.591115	8	0	87.16904277	3.375956653952267	23740096.73	.0193684622327368	0	372.7056014553173	.1079429735234216	.1358445640421757	.0395320703674613	1100148											1100288					1100296	1100320	1100379	1100502	1101492
1100023	2002	0	2.023281531	0	2757448976.159467	100628690.3710193	106.3908	0	3595770000	.6786198411889256	.7131447587354409	9808.817826454579	0	1693.391694	4428105129.869638	108	0	84.6921797	18.60570099030722	17268562.5481719	.5962237814494218	0	19.2505485254047	.0875207986688852	0	0	1100114											1100130					1100262	1100403	1100452	1100601	1101401	1101609	1101757
1100023	2003	0	2.023281531	0	2757448976.159467	75792140.59411863	106.3908	0	3595770000	.6786198411889256	.7131447587354409	10340.03375368915	0	1693.391694	4428105129.869638	50	0	84.6921797	18.60570099030722	30622526.59264559	.5962237814494218	1.126390412464471	125.7772654926721	.0875207986688852	0	0	1100114											1100130					1100262	1100403	1100452	1100601	1101401	1101609	1101757
1100023	2004	0	2.023281531	0	2757448976.159467	78721555.58017676	106.3908	0	3595770000	.6786198411889256	.7131447587354409	10836.43988595194	0	1693.391694	4428105129.869638	280	0	84.6921797	18.60570099030722	30177459.25313215	.5962237814494218	0	138.4681788389314	.0875207986688852	0	0	1100114											1100130					1100262	1100403	1100452	1100601	1101401	1101609	1101757
1100023	2005	0	2.023281531	0	2757448976.159467	42852566.67256941	106.3908	0	3595770000	.6786198411889256	.7131447587354409	11832.17243990664	0	1693.391694	4428105129.869638	106	0	84.6921797	18.60570099030722	24479943.85364791	.5962237814494217	0	158.7387078842904	.0875207986688852	0	0	1100114											1100130					1100262	1100403	1100452	1100601	1101401	1101609	1101757
1100023	2006	0	2.023281531	.0002007591856888	2757448976.159467	35014269.30142906	106.3908	0	3595770000	.6786198411889256	.7131447587354409	12068.08433843113	0	1693.391694	4428105129.869638	295	0	84.6921797	18.60570099030722	15605363.95369387	.5962237814494217	0	163.1292354338181	.0875207986688852	0	0	1100114											1100130					1100262	1100403	1100452	1100601	1101401	1101609	1101757
1100023	2007	0	2.023281531	0	2757448976.159467	29786428.14581549	106.3908	0	3595770000	.6786198411889256	.7131447587354409	11980.8141570148	0	1693.391694	4428105129.869638	152	0	84.6921797	18.60570099030722	16970129.63604666	.5962237814494217	.4985151403236064	163.7407576123014	.0875207986688852	0	0	1100114											1100130					1100262	1100403	1100452	1100601	1101401	1101609	1101757
1100023	2008	0	2.023281531	0	2757448976.159467	9910405.234117189	106.3908	0	3595770000	.6786198411889256	.7131447587354409	13264.15393481739	0	1693.391694	4428105129.869638	103	0	84.6921797	18.60570099030722	18475211.81104998	.5962237814494218	0	156.1602902503502	.0875207986688852	0	0	1100114											1100130					1100262	1100403	1100452	1100601	1101401	1101609	1101757
1100023	2009	0	2.023281531	0	2757448976.159467	8723529.456093773	106.3908	0	3595770000	.6786198411889256	.7131447587354409	15363.17499437162	0	1693.391694	4428105129.869638	53	0	84.6921797	18.60570099030722	18884414.21942329	.5962237814494218	0	180.6489641426175	.0875207986688852	0	0	1100114											1100130					1100262	1100403	1100452	1100601	1101401	1101609	1101757
1100023	2010	0	2.023281531	0	2757448976.159467	4169767.843484004	106.3908	0	3595770000	.6786198411889256	.7131447587354409	14865.01578249508	0	1693.391694	4428105129.869638	203	0	84.6921797	18.60570099030722	20915592.5923245	.5962237814494217	.7391994126075	172.934235619178	.0875207986688852	0	0	1100114											1100130					1100262	1100403	1100452	1100601	1101401	1101609	1101757
1100023	2011	0	2.023281531	.0040945185391427	2757448976.159467	4463969.881403332	106.3908	0	3595770000	.6786198411889256	.7131447587354409	17708.26070307569	0	1693.391694	4428105129.869638	25	0	84.6921797	18.60570099030722	20359870.95535	.5962237814494217	.6606378954545455	60.91006607719451	.0875207986688852	0	0	1100114											1100130					1100262	1100403	1100452	1100601	1101401	1101609	1101757
1100023	2012	0	2.023281531	.0000627136375816	2757448976.159467	6354078.938900697	106.3908	0	3595770000	.6786198411889256	.7131447587354409	20293.7645045395	0	1693.391694	4428105129.869638	14	0	84.6921797	18.60570099030722	24131563.90333333	.5962237814494218	.7988230452674897	57.52253098009763	.0875207986688852	0	0	1100114											1100130					1100262	1100403	1100452	1100601	1101401	1101609	1101757
1100031	2002	0	1.68532433	.0057298063079206	869285165.4747893	17706089.68311051	420.419450549451	0	1050850000	.7731548277743908	.7687007874015748	10811.45939267687	0	1843.147929	1314096431.273236	22	0	95.17716535	5.003437984858877	3644498.375052738	.4695536292964826	.5656334011168295	190.3836813083611	.1446850393700787	0	0	1100064											1101468					5103304
1100031	2003	0	1.68532433	0	869285165.4747893	24873797.15939504	420.419450549451	0	1050850000	.7731548277743908	.7687007874015748	11640.79521322598	0	1843.147929	1314096431.273236	4	0	95.17716535	5.003437984858877	6761755.945895189	.4695536292964826	1.126390412464471	125.7802627251993	.1446850393700787	0	0	1100064											1101468					5103304
1100031	2004	0	1.68532433	0	869285165.4747893	20104059.98997602	420.419450549451	0	1050850000	.7731548277743908	.7687007874015748	12812.65689424792	0	1843.147929	1314096431.273236	10	0	95.17716535	5.003437984858877	11388350.37618582	.4695536292964826	1.034334630362233	139.0234718228807	.1446850393700787	0	0	1100064											1101468					5103304
1100031	2005	0	1.68532433	0	869285165.4747893	9939928.733886715	420.419450549451	0	1050850000	.7731548277743908	.7687007874015748	14132.5641977829	0	1843.147929	1314096431.273236	14	0	95.17716535	5.003437984858877	11139326.59895728	.4695536292964826	.993812192597842	166.5090238916645	.1446850393700787	0	0	1100064											1101468					5103304
1100031	2006	0	1.68532433	0	869285165.4747893	2323121.815579623	420.419450549451	0	1050850000	.7731548277743908	.7687007874015748	16638.70297754704	0	1843.147929	1314096431.273236	2	0	95.17716535	5.003437984858877	6129350.478238579	.4695536292964826	.6170715096952254	170.7483593822286	.1446850393700787	0	0	1100064											1101468					5103304
1100031	2007	0	1.68532433	0	869285165.4747893	4925458.868775383	420.419450549451	0	1050850000	.7731548277743908	.7687007874015748	14044.97513915051	0	1843.147929	1314096431.273236	6	0	95.17716535	5.003437984858877	3699875.042906046	.4695536292964826	.499282086693335	171.2215660813906	.1446850393700787	0	0	1100064											1101468					5103304
1100031	2008	0	1.68532433	0	869285165.4747893	3996330.469666433	420.419450549451	0	1050850000	.7731548277743908	.7687007874015748	14962.42395106907	0	1843.147929	1314096431.273236	7	0	95.17716535	5.003437984858877	4751050.45617878	.4695536292964826	.5075052330228685	167.0799121062942	.1446850393700787	0	0	1100064											1101468					5103304
1100031	2009	0	1.68532433	.1955670329241126	869285165.4747893	1110549.236890236	420.419450549451	0	1050850000	.7731548277743908	.7687007874015748	16242.34803444713	0	1843.147929	1314096431.273236	4	0	95.17716535	5.003437984858877	5188667.095636792	.4695536292964826	.7112051829693591	179.5496803851574	.1446850393700787	0	0	1100064											1101468					5103304
1100031	2010	0	1.68532433	0	869285165.4747893	1072363.669287289	420.419450549451	0	1050850000	.7731548277743908	.7687007874015748	18713.61172332137	0	1843.147929	1314096431.273236	2	0	95.17716535	5.003437984858877	9655568.7005316	.4695536292964826	.741160153755	178.0564933945946	.1446850393700787	0	0	1100064											1101468					5103304
1100031	2011	0	1.68532433	0	869285165.4747893	863342.455622709	420.419450549451	0	1050850000	.7731548277743908	.7687007874015748	17052.6936661597	0	1843.147929	1314096431.273236	3	0	95.17716535	5.003437984858877	9493691.557599999	.4695536292964826	.7420973748473749	203.1504037267081	.1446850393700787	0	0	1100064											1101468					5103304
1100031	2012	0	1.68532433	0	869285165.4747893	992052.4565242694	420.419450549451	0	1050850000	.7731548277743908	.7687007874015748	19019.19923954373	0	1843.147929	1314096431.273236	3	0	95.17716535	5.003437984858877	7859358.496666666	.4695536292964826	.8338976621085135	191.8869385647909	.1446850393700787	0	0	1100064											1101468					5103304
1100049	2002	0	2.061474371	.0016354569578739	2333022881.650159	23650457.09799235	302.457021276596	0	2375470000	1.124179685361826	.8491672531081398	10807.24732535387	.2567236605594275	2380.196733	3792098412.299561	12	0	80.31902416	20.08254842569314	16192311.11459111	.3555193548663951	0	198.1058686166168	.0832746891860192	0	0	1100098											1100189					1100254	1100288	1100908	1101203	5107578
1100049	2003	0	2.061474371	0	2333022881.650159	37054939.22005386	302.457021276596	0	2375470000	1.124179685361826	.8491672531081398	12083.18903389245	.2567236605594275	2380.196733	3792098412.299561	8	0	80.31902416	20.08254842569314	28145178.07292101	.3555193548663951	0	125.7624255046895	.0832746891860192	0	0	1100098											1100189					1100254	1100288	1100908	1101203	5107578
1100049	2004	0	2.061474371	0	2333022881.650159	41313475.31611085	302.457021276596	0	2375470000	1.124179685361826	.8491672531081398	13725.25586911633	.2567236605594275	2380.196733	3792098412.299561	26	0	80.31902416	20.08254842569314	35208572.69958986	.3555193548663951	0	138.5449056548157	.0832746891860192	0	0	1100098											1100189					1100254	1100288	1100908	1101203	5107578
1100049	2005	0	2.061474371	.0056237948187185	2333022881.650159	24231771.39196455	302.457021276596	0	2375470000	1.124179685361826	.8491672531081398	12546.33269129679	.2567236605594275	2380.196733	3792098412.299561	25	0	80.31902416	20.08254842569314	30007097.41329732	.3555193548663951	0	175.6261045267583	.0832746891860192	0	0	1100098											1100189					1100254	1100288	1100908	1101203	5107578
1100049	2006	0	2.061474371	0	2333022881.650159	8310939.145666019	302.457021276596	0	2375470000	1.124179685361826	.8491672531081398	13992.10690919128	.2567236605594275	2380.196733	3792098412.299561	71	0	80.31902416	20.08254842569314	19065931.10372217	.3555193548663951	0	177.286635569348	.0832746891860192	0	0	1100098											1100189					1100254	1100288	1100908	1101203	5107578
1100049	2007	0	2.061474371	0	2333022881.650159	10228156.80413605	302.457021276596	0	2375470000	1.124179685361826	.8491672531081398	12873.80737597558	.2567236605594275	2380.196733	3792098412.299561	59	0	80.31902416	20.08254842569314	14566892.95584097	.3555193548663951	0	174.5912211088841	.0832746891860192	0	0	1100098											1100189					1100254	1100288	1100908	1101203	5107578
1100049	2008	0	2.061474371	0	2333022881.650159	4679739.110236582	302.457021276596	0	2375470000	1.124179685361826	.8491672531081398	13747.51039683751	.2567236605594275	2380.196733	3792098412.299561	32	0	80.31902416	20.08254842569314	13036278.83713639	.3555193548663951	0	156.1554563147288	.0832746891860192	0	0	1100098											1100189					1100254	1100288	1100908	1101203	5107578
1100049	2009	0	2.061474371	.0235461446417981	2333022881.650159	2996447.843026165	302.457021276596	0	2375470000	1.124179685361826	.8491672531081398	15249.0156196455	.2567236605594275	2380.196733	3792098412.299561	32	.66666669	80.31902416	20.08254842569314	17415810.50013512	.3555193548663951	0	180.5453348050381	.0832746891860192	0	0	1100098											1100189					1100254	1100288	1100908	1101203	5107578
1100049	2010	0	2.061474371	.0021056080425576	2333022881.650159	1839261.982423251	302.457021276596	0	2375470000	1.124179685361826	.8491672531081398	14041.02299614497	.2567236605594275	2380.196733	3792098412.299561	25	1	80.31902416	20.08254842569314	20502569.9189538	.3555193548663951	0	811.7785451644204	.0832746891860192	0	0	1100098											1100189					1100254	1100288	1100908	1101203	5107578
1100049	2011	0	2.061474371	0	2333022881.650159	2443993.145031361	302.457021276596	0	2375470000	1.124179685361826	.8491672531081398	17306.62104037817	.2567236605594275	2380.196733	3792098412.299561	14	1	80.31902416	20.08254842569314	20976558.45275	.3555193548663951	0	0	.0832746891860192	0	0	1100098											1100189					1100254	1100288	1100908	1101203	5107578
1100049	2012	0	2.061474371	.0003485654183805	2333022881.650159	3380538.759341866	302.457021276596	0	2375470000	1.124179685361826	.8491672531081398	18009.62477841245	.2567236605594275	2380.196733	3792098412.299561	27	1	80.31902416	20.08254842569314	27232106.56333333	.3555193548663951	0	372.7175897748022	.0832746891860192	0	0	1100098											1100189					1100254	1100288	1100908	1101203	5107578
1100056	2002	0	1.212773611	0	723188938.5461566	5202861.123501549	616.861212121212	0	1244570000	.3440978109265819	.8110647181628392	10537.10503263496	0	1930.965313	2784092108.637107	11	0	86.9519833	5.851099519826742	11364231.88138376	.2435548066009841	.5660625803347081	190.0436896032838	.1962421711899791	.4102615723187699	0	1100064											1100072					1101468
1100056	2003	0	1.212773611	0	723188938.5461566	12818561.0156685	616.861212121212	0	1244570000	.3440978109265819	.8110647181628392	11050.93405279753	0	1930.965313	2784092108.637107	2	0	86.9519833	5.851099519826742	18004074.45772479	.2435548066009841	1.126390412464471	125.9093424467724	.1962421711899791	.4102615723187699	0	1100064											1100072					1101468
1100056	2004	0	1.212773611	0	723188938.5461566	17850625.21951435	616.861212121212	0	1244570000	.3440978109265819	.8110647181628392	11737.57506634549	0	1930.965313	2784092108.637107	0	0	86.9519833	5.851099519826742	24966018.21970365	.2435548066009841	1.034364183624622	138.2951516315128	.1962421711899791	.4102615723187699	0	1100064											1100072					1101468
1100056	2005	0	1.212773611	.0010670910218603	723188938.5461566	9948774.839226103	616.861212121212	0	1244570000	.3440978109265819	.8110647181628392	13366.04596065419	0	1930.965313	2784092108.637107	35	0	86.9519833	5.851099519826742	31575539.51004915	.2435548066009841	.9936176711055657	175.1529349680077	.1962421711899791	.4102615723187699	0	1100064											1100072					1101468
1100056	2006	0	1.212773611	0	723188938.5461566	5236345.179592113	616.861212121212	0	1244570000	.3440978109265819	.8110647181628392	12789.01583460963	0	1930.965313	2784092108.637107	8	0	86.9519833	5.851099519826742	18945717.63144829	.2435548066009841	.6170583018290077	177.0192547750107	.1962421711899791	.4102615723187699	0	1100064											1100072					1101468
1100056	2007	0	1.212773611	0	723188938.5461566	4240186.778674881	616.861212121212	0	1244570000	.3440978109265819	.8110647181628392	12275.24971619568	0	1930.965313	2784092108.637107	20	0	86.9519833	5.851099519826742	13403224.62517053	.2435548066009841	.4992765634170098	174.2189706572763	.1962421711899791	.4102615723187699	0	1100064											1100072					1101468
1100056	2008	0	1.212773611	0	723188938.5461566	2401853.351450918	616.861212121212	0	1244570000	.3440978109265819	.8110647181628392	13304.20842408063	0	1930.965313	2784092108.637107	8	0	86.9519833	5.851099519826742	14483618.84852316	.2435548066009841	.5075096956273586	166.8510355143677	.1962421711899791	.4102615723187699	0	1100064											1100072					1101468
1100056	2009	0	1.212773611	.0000880117501508	723188938.5461566	558523.6989921958	616.861212121212	0	1244570000	.3440978109265819	.8110647181628392	15347.18893948014	0	1930.965313	2784092108.637107	9	0	86.9519833	5.851099519826742	17319884.11786169	.2435548066009841	.7111864024868101	180.8269434176349	.1962421711899791	.4102615723187699	0	1100064											1100072					1101468
1100056	2010	0	1.212773611	0	723188938.5461566	1024952.201344792	616.861212121212	0	1244570000	.3440978109265819	.8110647181628392	17184.54205483508	0	1930.965313	2784092108.637107	0	0	86.9519833	5.851099519826742	20804671.185504	.2435548066009841	.741160153755	176.39766309375	.1962421711899791	.4102615723187699	0	1100064											1100072					1101468
1100056	2011	0	1.212773611	0	723188938.5461566	1830633.355830271	616.861212121212	0	1244570000	.3440978109265819	.8110647181628392	18863.43847513812	0	1930.965313	2784092108.637107	6	0	86.9519833	5.851099519826742	21667507.14345	.2435548066009841	.74211543	203.0103	.1962421711899791	.4102615723187699	0	1100064											1100072					1101468
1100056	2012	0	1.212773611	0	723188938.5461566	1118628.287144186	616.861212121212	0	1244570000	.3440978109265819	.8110647181628392	22120.09576427256	0	1930.965313	2784092108.637107	2	0	86.9519833	5.851099519826742	22367027.90666667	.2435548066009841	.8338950000000001	191.7	.1962421711899791	.4102615723187699	0	1100064											1100072					1101468
1100064	2002	0	1.925276713	.0136359323144393	1128161278.578461	3015275.849059871	184.176842105263	0	1289320000	1.103980520410603	.7908863920099876	9838.237001688622	0	2171.720404	1451112560.758018	9	0	98.37702871000001	12.15894650569581	8222179.380045414	.834644885423775	.5657693373121809	190.0509800838022	.085518102372035	0	0	1100031											1100056					1100072	1100304	1100924	1101468	5103304
1100064	2003	0	1.925276713	0	1128161278.578461	6957769.657871748	184.176842105263	0	1289320000	1.103980520410603	.7908863920099876	10248.53122109408	0	2171.720404	1451112560.758018	13	0	98.37702871000001	12.15894650569581	14156203.70818032	.834644885423775	1.126390412464471	125.7973154485851	.085518102372035	0	0	1100031											1100056					1100072	1100304	1100924	1101468	5103304
1100064	2004	0	1.925276713	0	1128161278.578461	12246109.64645608	184.176842105263	0	1289320000	1.103980520410603	.7908863920099876	10067.5560093945	0	2171.720404	1451112560.758018	4	0	98.37702871000001	12.15894650569581	18387136.06963669	.834644885423775	1.034334630362233	138.4663650141187	.085518102372035	0	0	1100031											1100056					1100072	1100304	1100924	1101468	5103304
1100064	2005	0	1.925276713	0	1128161278.578461	9510835.577055993	184.176842105263	0	1289320000	1.103980520410603	.7908863920099876	10812.87870548354	0	2171.720404	1451112560.758018	14	0	98.37702871000001	12.15894650569581	18580156.15239624	.834644885423775	.9937314342529212	175.5274409281141	.085518102372035	0	0	1100031											1100056					1100072	1100304	1100924	1101468	5103304
1100064	2006	0	1.925276713	0	1128161278.578461	2510802.077474698	184.176842105263	0	1289320000	1.103980520410603	.7908863920099876	11152.02995167584	0	2171.720404	1451112560.758018	18	0	98.37702871000001	12.15894650569581	13514188.53798396	.834644885423775	.6172159156992066	177.3350656799195	.085518102372035	0	0	1100031											1100056					1100072	1100304	1100924	1101468	5103304
1100064	2007	0	1.925276713	0	1128161278.578461	1861605.418071706	184.176842105263	0	1289320000	1.103980520410603	.7908863920099876	10985.38527638188	0	2171.720404	1451112560.758018	6	0	98.37702871000001	12.15894650569581	10498805.8541074	.834644885423775	.4992561513088514	174.4802991132623	.085518102372035	0	0	1100031											1100056					1100072	1100304	1100924	1101468	5103304
1100064	2008	0	1.925276713	0	1128161278.578461	1931907.840287665	184.176842105263	0	1289320000	1.103980520410603	.7908863920099876	12017.73359435682	0	2171.720404	1451112560.758018	0	0	98.37702871000001	12.15894650569581	11652872.27157938	.834644885423775	.5075261878613435	166.5242261499343	.085518102372035	0	0	1100031											1100056					1100072	1100304	1100924	1101468	5103304
1100064	2009	0	1.925276713	.0012737110612063	1128161278.578461	1057321.905762316	184.176842105263	0	1289320000	1.103980520410603	.7908863920099876	12999.85076198248	0	2171.720404	1451112560.758018	4	0	98.37702871000001	12.15894650569581	14732868.71089331	.834644885423775	.7111755197568561	180.699065547113	.085518102372035	0	0	1100031											1100056					1100072	1100304	1100924	1101468	5103304
1100064	2010	0	1.925276713	0	1128161278.578461	131835.7293094843	184.176842105263	0	1289320000	1.103980520410603	.7908863920099876	14148.87436773909	0	2171.720404	1451112560.758018	0	0	98.37702871000001	12.15894650569581	21235269.34401644	.834644885423775	.741160153755	176.466703275	.085518102372035	0	0	1100031											1100056					1100072	1100304	1100924	1101468	5103304
1100064	2011	0	1.925276713	0	1128161278.578461	751877.0209739286	184.176842105263	0	1289320000	1.103980520410603	.7908863920099876	14459.09527318069	0	2171.720404	1451112560.758018	4	0	98.37702871000001	12.15894650569581	21524048.20705	.834644885423775	.7420736583333334	0	.085518102372035	0	0	1100031											1100056					1100072	1100304	1100924	1101468	5103304
1100064	2012	0	1.925276713	0	1128161278.578461	147210.9306797873	184.176842105263	0	1289320000	1.103980520410603	.7908863920099876	15075.02550442077	0	2171.720404	1451112560.758018	2	0	98.37702871000001	12.15894650569581	24238187.42333333	.834644885423775	.8339086538461539	0	.085518102372035	0	0	1100031											1100056					1100072	1100304	1100924	1101468	5103304
1100072	2002	0	1.650522935	.0025612453953391	1984261679.273929	29597468.34867844	346.952368421053	0	2006960000	.4893199851856636	.8577154308617234	10394.29060837028	0	1646.357555	3059347758.77178	1	0	96.65998664	3.097392237554674	1540834.513342098	.2329671912393975	.5775164557621411	189.8777133285184	.0961923847695391	.0000671623536493	0	1100056											1100064					1100924	1101468
1100072	2003	0	1.650522935	0	1984261679.273929	46482436.49630826	346.952368421053	0	2006960000	.4893199851856636	.8577154308617234	11617.53555954148	0	1646.357555	3059347758.77178	3	0	96.65998664	3.097392237554674	5155428.603906868	.2329671912393974	1.124957345781946	125.7142020109615	.0961923847695391	.0000671623536493	0	1100056											1100064					1100924	1101468
1100072	2004	0	1.650522935	0	1984261679.273929	21302946.94081249	346.952368421053	0	2006960000	.4893199851856636	.8577154308617234	12434.29687788909	0	1646.357555	3059347758.77178	46	0	96.65998664	3.097392237554674	7613580.551306114	.2329671912393975	1.034334630362233	138.4799214067311	.0961923847695391	.0000671623536493	0	1100056											1100064					1100924	1101468
1100072	2005	0	1.650522935	.0323780353923775	1984261679.273929	22409646.1301298	346.952368421053	0	2006960000	.4893199851856636	.8577154308617234	15103.5422536768	0	1646.357555	3059347758.77178	15	0	96.65998664	3.097392237554674	9838048.603724789	.2329671912393974	.993642600073508	168.1001101199626	.0961923847695391	.0000671623536493	0	1100056											1100064					1100924	1101468
1100072	2006	0	1.650522935	0	1984261679.273929	5558532.977694608	346.952368421053	0	2006960000	.4893199851856636	.8577154308617234	15174.74273940857	.082890158432843	1646.357555	3059347758.77178	16	0	96.65998664	3.097392237554674	10323322.08233077	.2329671912393975	.6170583018290077	170.037904544646	.0961923847695391	.0000671623536493	0	1100056											1100064					1100924	1101468
1100072	2007	0	1.650522935	0	1984261679.273929	4218606.967688334	346.952368421053	0	2006960000	.4893199851856636	.8577154308617234	13872.39336303069	.082890158432843	1646.357555	3059347758.77178	8	0	96.65998664	3.097392237554674	12995669.77603216	.2329671912393974	.4992882717447038	170.5951102666107	.0961923847695391	.0000671623536493	0	1100056											1100064					1100924	1101468
1100072	2008	0	1.650522935	0	1984261679.273929	4629544.128666418	346.952368421053	0	2006960000	.4893199851856636	.8577154308617234	14630.09857705954	.082890158432843	1646.357555	3059347758.77178	1	0	96.65998664	3.097392237554674	15553840.20199276	.2329671912393974	.5074974594537569	166.6571390493451	.0961923847695391	.0000671623536493	0	1100056											1100064					1100924	1101468
1100072	2009	0	1.650522935	.0028915909836139	1984261679.273929	795244.9033892556	346.952368421053	0	2006960000	.4893199851856636	.8577154308617234	18191.90104255084	.082890158432843	1646.357555	3059347758.77178	4	0	96.65998664	3.097392237554674	16517911.4166362	.2329671912393975	.7112004368553586	180.8143431149788	.0961923847695391	.0000671623536493	0	1100056											1100064					1100924	1101468
1100072	2010	0	1.650522935	0	1984261679.273929	1454274.805147752	346.952368421053	0	2006960000	.4893199851856636	.8577154308617234	23938.83682207123	.082890158432843	1646.357555	3059347758.77178	1	0	96.65998664	3.097392237554674	21963150.7707426	.2329671912393974	.741160153755	176.5221697855375	.0961923847695391	.0000671623536493	0	1100056											1100064					1100924	1101468
1100072	2011	0	1.650522935	0	1984261679.273929	3307879.124464511	346.952368421053	0	2006960000	.4893199851856636	.8577154308617234	23217.61892729	.082890158432843	1646.357555	3059347758.77178	3	0	96.65998664	3.097392237554674	24410598.4802	.2329671912393974	.74211543	202.990201960202	.0961923847695391	.0000671623536493	0	1100056											1100064					1100924	1101468
1100072	2012	0	1.650522935	0	1984261679.273929	2192587.83829125	346.952368421053	0	2006960000	.4893199851856636	.8577154308617234	29482.04569438582	.082890158432843	1646.357555	3059347758.77178	8	0	96.65998664	3.097392237554674	43810978.79333334	.2329671912393974	.8339016981132075	191.6384647131655	.0961923847695391	.0000671623536493	0	1100056											1100064					1100924	1101468
1100080	2002	0	1.110287409	.04765048918303	892384717.23051	141359933.1989955	922.563378272125	0	1560510000	.2068241041982591	.5935984481086324	4439.657753671459	.120347384721694	792.4778981	4984912198.685002	26	0	96.41125121	2.741071347977704	2619684.266780011	.0284563697658407	0	90.97542584454013	.0368574199806014	.0621223148256346	.157112234190159	1100106											1101492					1101500
1100080	2003	0	1.110287409	0	892384717.23051	167962293.7125214	922.563378272125	0	1560510000	.2068241041982591	.5935984481086324	5205.076694991277	.120347384721694	792.4778981	4984912198.685002	11	0	96.41125121	2.741071347977704	3197657.059834881	.0289054990990556	0	125.77345412286	.0368574199806014	.0621223148256346	.157112234190159	1100106											1101492					1101500
1100080	2004	0	1.110287409	0	892384717.23051	143929936.8713443	922.563378272125	0	1560510000	.2068241041982591	.5935984481086324	5956.805767066623	.120347384721694	792.4778981	4984912198.685002	136	0	96.41125121	2.741071347977704	3709662.708699916	.0289054990990556	0	136.834217992912	.0368574199806014	.0621223148256346	.157112234190159	1100106											1101492					1101500
1100080	2005	0	1.110287409	0	892384717.23051	52055111.28477854	922.563378272125	0	1560510000	.2068241041982591	.5935984481086324	6209.663045198694	.120347384721694	792.4778981	4984912198.685002	140	0	96.41125121	2.741071347977704	4779789.335079718	.0289054990990556	0	158.6965998346081	.0368574199806014	.0621223148256346	.157112234190159	1100106											1101492					1101500
1100080	2006	0	1.110287409	0	892384717.23051	103596683.5737691	922.563378272125	0	1560510000	.2068241041982591	.5935984481086324	6573.654191585674	.120347384721694	792.4778981	4984912198.685002	151	0	96.41125121	2.741071347977704	3828142.782935999	.0289054990990556	0	163.1760834669456	.0368574199806014	.0621223148256346	.157112234190159	1100106											1101492					1101500
1100080	2007	0	1.110287409	0	892384717.23051	53547677.83457278	922.563378272125	0	1560510000	.2068241041982591	.5935984481086324	6952.90711849907	.120347384721694	792.4778981	4984912198.685002	102	0	96.41125121	2.741071347977704	3009798.541358849	.0289054990990556	0	163.6813416084626	.0368574199806014	.0621223148256346	.157112234190159	1100106											1101492					1101500
1100080	2008	0	1.110287409	0	892384717.23051	104338348.082968	922.563378272125	0	1560510000	.2068241041982591	.5935984481086324	7922.817087318817	.120347384721694	792.4778981	4984912198.685002	57	0	96.41125121	2.741071347977704	2407758.879574829	.0289054990990556	0	156.1257463725076	.0368574199806014	.0621223148256346	.157112234190159	1100106											1101492					1101500
1100080	2009	0	1.110287409	.0293267733553554	892384717.23051	18153533.48536228	922.563378272125	0	1560510000	.2068241041982591	.5935984481086324	9481.864112131158	.120347384721694	792.4778981	4984912198.685002	141	0	96.41125121	2.741071347977704	3603933.999633668	.0289054990990556	0	161.9928414089279	.0368574199806014	.0621223148256346	.157112234190159	1100106											1101492					1101500
1100080	2010	0	1.110287409	.0057158540725429	892384717.23051	20980457.72709643	922.563378272125	0	1560510000	.2068241041982591	.5935984481086324	10339.09253648438	.120347384721694	792.4778981	4984912198.685002	39	0	96.41125121	2.741071347977704	13110178.17464955	.0289054990990556	0	152.9273707766193	.0368574199806014	.0621223148256346	.157112234190159	1100106											1101492					1101500
1100080	2011	0	1.110287409	0	892384717.23051	17762932.29431826	922.563378272125	0	1560510000	.2068241041982591	.5935984481086324	11179.79650248829	.120347384721694	792.4778981	4984912198.685002	52	0	96.41125121	2.741071347977704	16126676.35215	.0303499581217977	0	159.8017919150039	.0368574199806014	.0621223148256346	.157112234190159	1100106											1101492					1101500
1100080	2012	0	1.110287409	0	892384717.23051	17376647.55610613	922.563378272125	0	1560510000	.2068241041982591	.5935984481086324	11797.77444379391	.120347384721694	792.4778981	4984912198.685002	23	0	96.41125121	2.741071347977704	24578699.06666667	.0303499581217977	0	150.907794815095	.0368574199806014	.0621223148256346	.157112234190159	1100106											1101492					1101500
1100098	2002	0	1.925202685	.2088078192245581	1860577527.270724	36319244.30319637	522.473035714286	0	2399700000	.457458820976679	.7964216634429401	8538.133263083792	.310149905620746	2161.586349	4520625475.282781	32	0	91.6344294	6.1644124584899	7564667.0303045	.0528902415214954	0	198.0763055755027	.0991295938104449	0	0	1100049											1100189					1100304	5105150	5107578
1100098	2003	0	1.925202685	0	1860577527.270724	48834958.48948141	522.473035714286	0	2399700000	.457458820976679	.7964216634429401	10067.8696643575	.310149905620746	2161.586349	4520625475.282781	25	0	91.6344294	6.1644124584899	17766316.32158044	.0528902415214954	0	125.793574657559	.0991295938104449	0	0	1100049											1100189					1100304	5105150	5107578
1100098	2004	0	1.925202685	0	1860577527.270724	56604499.71347483	522.473035714286	0	2399700000	.457458820976679	.7964216634429401	11116.78914851968	.310149905620746	2161.586349	4520625475.282781	82	0	91.6344294	6.1644124584899	28551114.20850872	.0528902415214954	0	138.4797033542124	.0991295938104449	0	0	1100049											1100189					1100304	5105150	5107578
1100098	2005	0	1.925202685	.0270592561377718	1860577527.270724	41325653.60004878	522.473035714286	0	2399700000	.457458820976679	.7964216634429401	10705.19718412113	.310149905620746	2161.586349	4520625475.282781	233	0	91.6344294	6.1644124584899	28621238.55101279	.0528902415214954	0	158.7415288878518	.0991295938104449	0	0	1100049											1100189					1100304	5105150	5107578
1100098	2006	0	1.925202685	0	1860577527.270724	8854307.354995841	522.473035714286	0	2399700000	.457458820976679	.7964216634429401	10938.27363654887	.310149905620746	2161.586349	4520625475.282781	123	0	91.6344294	6.1644124584899	14752863.54235495	.0528902415214954	0	163.1961885133066	.0991295938104449	0	0	1100049											1100189					1100304	5105150	5107578
1100098	2007	0	1.925202685	0	1860577527.270724	15705596.95984956	522.473035714286	0	2399700000	.457458820976679	.7964216634429401	10273.19942285139	.310149905620746	2161.586349	4520625475.282781	157	0	91.6344294	6.1644124584899	8377249.590841458	.0528902415214954	0	163.8914290085919	.0991295938104449	0	0	1100049											1100189					1100304	5105150	5107578
1100098	2008	0	1.925202685	0	1860577527.270724	10683902.37005153	522.473035714286	0	2399700000	.457458820976679	.7964216634429401	11570.77543881096	.310149905620746	2161.586349	4520625475.282781	43	0	91.6344294	6.1644124584899	7958106.288164832	.0528902415214954	0	156.1554563147288	.0991295938104449	0	0	1100049											1100189					1100304	5105150	5107578
1100098	2009	0	1.925202685	.077126859212047	1860577527.270724	5230768.240791814	522.473035714286	0	2399700000	.457458820976679	.7964216634429401	13400.26124542892	.310149905620746	2161.586349	4520625475.282781	46	0	91.6344294	6.1644124584899	9493931.745490164	.0528902415214954	0	168.2806942338026	.0991295938104449	0	0	1100049											1100189					1100304	5105150	5107578
1100098	2010	0	1.925202685	0	1860577527.270724	2823911.359930547	522.473035714286	0	2399700000	.457458820976679	.7964216634429401	13495.36189821235	.310149905620746	2161.586349	4520625475.282781	57	0	91.6344294	6.1644124584899	12592870.61394885	.0528902415214954	0	548.206432793459	.0991295938104449	0	0	1100049											1100189					1100304	5105150	5107578
1100098	2011	0	1.925202685	0	1860577527.270724	1672051.294098911	522.473035714286	0	2399700000	.457458820976679	.7964216634429401	14844.38400742814	.310149905620746	2161.586349	4520625475.282781	183	0	91.6344294	6.1644124584899	15583639.1889	.0528902415214954	0	541.3642564357953	.0991295938104449	0	0	1100049											1100189					1100304	5105150	5107578
1100098	2012	0	1.925202685	.0002165358581137	1860577527.270724	7215333.226326993	522.473035714286	0	2399700000	.457458820976679	.7964216634429401	16418.93153191948	.310149905620746	2161.586349	4520625475.282781	147	0	91.6344294	6.1644124584899	17171632.3	.0528902415214954	0	511.2027245981324	.0991295938104449	0	0	1100049											1100189					1100304	5105150	5107578
1100106	2002	0	1.231246642	.0346429405332792	1198856866.447882	21161765.29508695	1702.10234554284	0	588970000	.0097372540429736	.3347107438016529	7892.532150829794	.4490902577857907	1293.686063	24853002595.18513	30	0	77.27272727	1.58737359193947	2170919.281570399	0	0	20.21307595167494	.0991735537190083	.1970640719586151	.3017460988858097	1100080											1100320					1100338	1100700	1101005	1101500
1100106	2003	0	1.231246642	.0002502209069497	1198856866.447882	51516249.99602818	1702.10234554284	0	588970000	.0097372540429736	.3347107438016529	9226.364532031777	.456403461923595	1293.686063	24853002595.18513	33	0	77.27272727	1.58737359193947	4241929.293717751	.0427754778324639	0	127.2757528208442	.0991735537190083	.1970640719586151	.3017460988858097	1100080											1100320					1100338	1100700	1101005	1101500
1100106	2004	0	1.231246642	.0037848333978119	1198856866.447882	61257708.38520192	1702.10234554284	0	588970000	.0097372540429736	.3347107438016529	11107.51411319377	.456403461923595	1293.686063	24853002595.18513	166	0	77.27272727	1.58737359193947	4844913.619968166	.1032533331346592	0	0	.0991735537190083	.1970640719586151	.3017460988858097	1100080											1100320					1100338	1100700	1101005	1101500
1100106	2005	0	1.231246642	0	1198856866.447882	25075529.72401163	1702.10234554284	0	588970000	.0097372540429736	.3347107438016529	12796.53426134342	.456403461923595	1293.686063	24853002595.18513	59	0	77.27272727	1.58737359193947	6685565.237820302	.1032533331346592	0	0	.0991735537190083	.1970640719586151	.3017460988858097	1100080											1100320					1100338	1100700	1101005	1101500
1100106	2006	0	1.231246642	.0153802480788616	1198856866.447882	25436403.20799367	1702.10234554284	0	588970000	.0097372540429736	.3347107438016529	12495.86222638051	.456403461923595	1293.686063	24853002595.18513	118	0	77.27272727	1.58737359193947	5311957.632635667	.1032533331346592	0	0	.0991735537190083	.197064071958615	.3017460988858097	1100080											1100320					1100338	1100700	1101005	1101500
1100106	2007	0	1.231246642	.0075058761274265	1198856866.447882	9570043.819060195	1702.10234554284	0	588970000	.0097372540429736	.3347107438016529	11592.43102375265	.456403461923595	1293.686063	24853002595.18513	146	0	77.27272727	1.58737359193947	5763041.185142759	.1156344034193416	0	0	.0991735537190083	.1970640719586151	.3017460988858097	1100080											1100320					1100338	1100700	1101005	1101500
1100106	2008	0	1.231246642	0	1198856866.447882	16001387.77815678	1702.10234554284	0	588970000	.0097372540429736	.3347107438016529	13454.92214601335	.4564034619235952	1293.686063	24853002595.18513	42	0	77.27272727	1.58737359193947	4237412.473217052	.1156344034193416	0	0	.0991735537190083	.1970640719586151	.3017460988858097	1100080											1100320					1100338	1100700	1101005	1101500
1100106	2009	0	1.231246642	.0642372420718178	1198856866.447882	8590725.362123242	1702.10234554284	0	588970000	.0097372540429736	.3347107438016529	17283.09094789156	.456403461923595	1293.686063	24853002595.18513	22	0	77.27272727	1.58737359193947	2536353.667397773	.1156344034193416	0	0	.0991735537190083	.197064071958615	.3017460988858097	1100080											1100320					1100338	1100700	1101005	1101500
1100106	2010	0	1.231246642	.0368095156295222	1198856866.447882	4273162.000001536	1702.10234554284	0	588970000	.0097372540429736	.3347107438016529	14611.87781263456	.508728137729871	1293.686063	24853002595.18513	10	0	77.27272727	1.58737359193947	3019713.9033483	.1156344034193416	0	176.4713448148426	.0991735537190083	.1970640719586151	.3017460988858097	1100080											1100320					1100338	1100700	1101005	1101500
1100106	2011	0	1.231246642	0	1198856866.447882	5687253.323481898	1702.10234554284	0	588970000	.0097372540429736	.3347107438016529	18591.76719766292	.5087281377298711	1293.686063	24853002595.18513	10	0	77.27272727	1.58737359193947	2381782.39745	.2865787657255005	0	62.01358150176281	.0991735537190083	.1970640719586151	.3017460988858097	1100080											1100320					1100338	1100700	1101005	1101500
1100106	2012	0	1.231246642	7.70509826006e-06	1198856866.447882	7077169.807949202	1702.10234554284	0	588970000	.0097372540429736	.3347107438016529	22427.49461357127	.5087281377298711	1293.686063	24853002595.18513	17	0	77.27272727	1.58737359193947	1631631.683333333	.2865787657255005	0	58.54150943396227	.0991735537190083	.197064071958615	.3017460988858097	1100080											1100320					1100338	1100700	1101005	1101500
1100114	2002	0	2.154429775	.0220312800258331	2523816849.63287	31797803.59542908	114.866764705882	0	2388770000	1.051809978868611	.7403939296092993	10674.74533272353	.0540701856953126	2197.572948	2944448200.930091	12	0	96.70649014999999	17.81420368795456	16928153.73620114	.7609427300574198	0	0	.0455279302550856	0	0	1100023											1100155					1100601	1101005	1101302	1101435	1101609	1101807
1100114	2003	0	2.154429775	.0394062477364536	2523816849.63287	23891049.59779095	114.866764705882	0	2388770000	1.051809978868611	.7403939296092993	11958.1675992787	.0540701856953126	2197.572948	2944448200.930091	9	0	96.70649014999999	17.81420368795456	26174818.14254738	.7609427300574198	0	125.8070919032997	.0455279302550856	0	0	1100023											1100155					1100601	1101005	1101302	1101435	1101609	1101807
1100114	2004	0	2.154429775	0	2523816849.63287	14883031.31260831	114.866764705882	0	2388770000	1.051809978868611	.7403939296092993	12464.22963482257	.0540701856953126	2197.572948	2944448200.930091	16	0	96.70649014999999	17.81420368795456	41116046.89176418	.7609427300574198	0	138.4406360593816	.0455279302550856	0	0	1100023											1100155					1100601	1101005	1101302	1101435	1101609	1101807
1100114	2005	0	2.154429775	.0060119977955806	2523816849.63287	7486293.012645095	114.866764705882	0	2388770000	1.051809978868611	.7403939296092993	12895.10061892215	.0540701856953126	2197.572948	2944448200.930091	1	0	96.70649014999999	17.81420368795456	54985946.53599761	.7609427300574198	0	158.7826580806963	.0455279302550856	0	0	1100023											1100155					1100601	1101005	1101302	1101435	1101609	1101807
1100114	2006	0	2.154429775	0	2523816849.63287	6843863.498652851	114.866764705882	0	2388770000	1.051809978868611	.7403939296092993	14938.98414973561	.0540701856953126	2197.572948	2944448200.930091	5	0	96.70649014999999	17.81420368795456	36344505.72170647	.7609427300574198	0	163.1854271144734	.0455279302550856	0	0	1100023											1100155					1100601	1101005	1101302	1101435	1101609	1101807
1100114	2007	0	2.154429775	0	2523816849.63287	4110013.926556041	114.866764705882	0	2388770000	1.051809978868611	.7403939296092993	13081.90919687075	.0540701856953126	2197.572948	2944448200.930091	5	0	96.70649014999999	17.81420368795456	24556261.46546451	.7609427300574198	0	163.6707433415442	.0455279302550856	0	0	1100023											1100155					1100601	1101005	1101302	1101435	1101609	1101807
1100114	2008	0	2.154429775	0	2523816849.63287	2619906.063778925	114.866764705882	0	2388770000	1.051809978868611	.7403939296092993	14646.43986217747	.0540701856953126	2197.572948	2944448200.930091	6	0	96.70649014999999	17.81420368795456	21547518.86471832	.7609427300574198	0	156.2632240554567	.0455279302550856	0	0	1100023											1100155					1100601	1101005	1101302	1101435	1101609	1101807
1100114	2009	0	2.154429775	0	2523816849.63287	1683631.273321283	114.866764705882	0	2388770000	1.051809978868611	.7403939296092993	15582.86543618978	.0540701856953126	2197.572948	2944448200.930091	3	0	96.70649014999999	17.81420368795456	24887784.46935468	.7609427300574198	0	180.7815019006092	.0455279302550856	0	0	1100023											1100155					1100601	1101005	1101302	1101435	1101609	1101807
1100114	2010	0	2.154429775	0	2523816849.63287	279181.9282195348	114.866764705882	0	2388770000	1.051809978868611	.7403939296092993	14584.88179755509	.0540701856953126	2197.572948	2944448200.930091	5	0	96.70649014999999	17.81420368795456	31022319.6465732	.7609427300574198	0	172.9396447311412	.0455279302550856	0	0	1100023											1100155					1100601	1101005	1101302	1101435	1101609	1101807
1100114	2011	0	2.154429775	.0122740029360369	2523816849.63287	888001.4472983687	114.866764705882	0	2388770000	1.051809978868611	.7403939296092993	17085.75524498122	.0540701856953126	2197.572948	2944448200.930091	23	0	96.70649014999999	17.81420368795456	32380049.42109999	.7609427300574198	0	0	.0455279302550856	0	0	1100023											1100155					1100601	1101005	1101302	1101435	1101609	1101807
1100114	2012	0	2.154429775	0	2523816849.63287	436356.6260583079	114.866764705882	0	2388770000	1.051809978868611	.7403939296092993	18451.0595199512	.0540701856953126	2197.572948	2944448200.930091	6	0	96.70649014999999	17.81420368795456	38654886.44	.7609427300574198	0	57.64002517306482	.0455279302550856	0	0	1100023											1100155					1100601	1101005	1101302	1101435	1101609	1101807
1100122	2002	0	1.936119664	.0714397221147053	2501314891.348201	28259591.03408357	728.306707317073	0	2138360000	.3553795006364955	.7771428571428571	10098.31601309001	0	3833.953188	6894038613.966126	40	0	96.85714286	15.61914663226008	9501914.205327483	.1422788712831954	0	80.84363424806725	.0583673469387755	.3042439179664295	0	1100155	5107578										1100254					1101203	1101559	1101609	1101708	1101757	1101807	5103254
1100122	2003	0	1.936119664	.0116671578175588	2501314891.348201	28514358.31727354	728.306707317073	0	2138360000	.3553795006364955	.7771428571428571	10884.67133936118	.2843098032345375	3833.953188	6894038613.966126	86	0	96.85714286	15.61914663226008	16984521.82609952	.1422788712831954	0	125.7915168615829	.0583673469387755	.3042439179664295	0	1100155	5107578										1100254					1101203	1101559	1101609	1101708	1101757	1101807	5103254
1100122	2004	0	1.936119664	0	2501314891.348201	14425399.23126368	728.306707317073	0	2138360000	.3553795006364955	.7771428571428571	11486.19802442685	.2843098032345375	3833.953188	6894038613.966126	94	0	96.85714286	15.61914663226008	19955430.28511806	.1422788712831954	0	138.4770211821897	.0583673469387755	.3042439179664295	0	1100155	5107578										1100254					1101203	1101559	1101609	1101708	1101757	1101807	5103254
1100122	2005	0	1.936119664	.0015919227606558	2501314891.348201	6820504.788769034	728.306707317073	0	2138360000	.3553795006364955	.7771428571428571	12214.06371392876	.2843098032345375	3833.953188	6894038613.966126	107	0	96.85714286	15.61914663226008	19845625.63495109	.1422788712831954	0	175.5474450225041	.0583673469387755	.3042439179664295	0	1100155	5107578										1100254					1101203	1101559	1101609	1101708	1101757	1101807	5103254
1100122	2006	0	1.936119664	0	2501314891.348201	7174370.783673173	728.306707317073	0	2138360000	.3553795006364955	.7771428571428571	13181.93040342145	.2843098032345375	3833.953188	6894038613.966126	64	0	96.85714286	15.61914663226008	11933241.52580661	.1422788712831954	0	170.2670333811034	.0583673469387755	.3042439179664295	0	1100155	5107578										1100254					1101203	1101559	1101609	1101708	1101757	1101807	5103254
1100122	2007	0	1.936119664	0	2501314891.348201	2792084.027358373	728.306707317073	0	2138360000	.3553795006364955	.7771428571428571	12337.20689631735	.2843098032345375	3833.953188	6894038613.966126	90	0	96.85714286	15.61914663226008	12092593.1373286	.1422788712831954	0	170.4199948029342	.0583673469387755	.3042439179664295	0	1100155	5107578										1100254					1101203	1101559	1101609	1101708	1101757	1101807	5103254
1100122	2008	0	1.936119664	0	2501314891.348201	6041239.952792641	728.306707317073	0	2138360000	.3553795006364955	.7771428571428571	13824.1087080147	.2843098032345375	3833.953188	6894038613.966126	29	0	96.85714286	15.61914663226008	14921888.79626116	.1422788712831954	0	166.5460285029712	.0583673469387755	.3042439179664295	0	1100155	5107578										1100254					1101203	1101559	1101609	1101708	1101757	1101807	5103254
1100122	2009	0	1.936119664	.0002131139720721	2501314891.348201	5067229.800338139	728.306707317073	0	2138360000	.3553795006364955	.7771428571428571	15894.47040291246	.2843098032345375	3833.953188	6894038613.966126	11	0	96.85714286	15.61914663226008	24160484.02223935	.1422788712831954	0	180.7082905676233	.0583673469387755	.3042439179664295	0	1100155	5107578										1100254					1101203	1101559	1101609	1101708	1101757	1101807	5103254
1100122	2010	0	1.936119664	0	2501314891.348201	1011665.554994661	728.306707317073	0	2138360000	.3553795006364955	.7771428571428571	15313.51236616537	.2843098032345375	3833.953188	6894038613.966126	20	0	96.85714286	15.61914663226008	29798300.71608945	.1422788712831954	0	170.7742289758064	.0583673469387755	.3042439179664295	0	1100155	5107578										1100254					1101203	1101559	1101609	1101708	1101757	1101807	5103254
1100122	2011	0	1.936119664	.0044860646825624	2501314891.348201	1373425.828919358	728.306707317073	0	2138360000	.3553795006364955	.7771428571428571	17664.84831513109	.2843098032345375	3833.953188	6894038613.966126	34	0	96.85714286	15.61914663226008	31402891.46244999	.1422788712831954	0	178.354329810901	.0583673469387755	.3042439179664295	0	1100155	5107578										1100254					1101203	1101559	1101609	1101708	1101757	1101807	5103254
1100122	2012	0	1.936119664	0	2501314891.348201	1323502.632343339	728.306707317073	0	2138360000	.3553795006364955	.7771428571428571	19446.4495862703	.2843098032345375	3833.953188	6894038613.966126	45	0	96.85714286	15.61914663226008	40933091.83333333	.1422788712831954	0	168.3304294799198	.0583673469387755	.3042439179664295	0	1100155	5107578										1100254					1101203	1101559	1101609	1101708	1101757	1101807	5103254
1100130	2002	0	1.084992197	.0001373272467691	1864331888.011282	181386121.5570332	482.631836734694	0	3595930000	.5215517907537348	.9022082018927445	4431.014502029126	0	1783.09694	8509222053.645532	10	0	88.0126183	3.698928033793106	5057792.966051835	.4091926708241831	0	26.08138832474185	.024785939612438	.0065088167756173	.1822077204394576	1100023											1100205					1100262	1100940	1101757	1301704	1302702	1303304	5103254
1100130	2003	0	1.084992197	.0014379587933872	1864331888.011282	191744300.9171448	482.631836734694	0	3595930000	.5215517907537348	.9022082018927445	5519.402488146002	0	1783.09694	8509222053.645532	13	0	88.0126183	3.698928033793106	10728607.48142523	.4091926708241832	0	125.7825342178565	.024785939612438	.0065088167756173	.1822077204394577	1100023											1100205					1100262	1100940	1101757	1301704	1302702	1303304	5103254
1100130	2004	0	1.084992197	0	1864331888.011282	196923012.4169152	482.631836734694	0	3595930000	.5215517907537348	.9022082018927445	7311.18144164112	0	1783.09694	8509222053.645532	16	0	88.0126183	3.698928033793106	14554441.43981975	.4273990895850365	0	136.7990962737146	.024785939612438	.0065088167756173	.1822077204394577	1100023											1100205					1100262	1100940	1101757	1301704	1302702	1303304	5103254
1100130	2005	0	1.084992197	.0056931229525515	1864331888.011282	136489830.4940714	482.631836734694	0	3595930000	.5215517907537348	.9022082018927445	8443.008240680529	0	1783.09694	8509222053.645532	11	0	88.0126183	3.698928033793106	11848831.39346229	.4273990895850365	0	158.7389241268373	.024785939612438	.0065088167756173	.1822077204394577	1100023											1100205					1100262	1100940	1101757	1301704	1302702	1303304	5103254
1100130	2006	0	1.084992197	.0011613716796604	1864331888.011282	133027775.4237422	482.631836734694	0	3595930000	.5215517907537348	.9022082018927445	8947.410162205939	0	1783.09694	8509222053.645532	82	0	88.0126183	3.698928033793106	9362752.680718903	.4273990895850365	0	163.1288334702682	.024785939612438	.1526951589089909	.1822077204394577	1100023											1100205					1100262	1100940	1101757	1301704	1302702	1303304	5103254
1100130	2007	0	1.084992197	0	1864331888.011282	85816577.0644728	482.631836734694	0	3595930000	.5215517907537348	.9022082018927445	8315.27030920373	0	1783.09694	8509222053.645532	98	0	88.0126183	3.698928033793106	6088411.061935253	.4273990895850366	0	163.7427761254336	.024785939612438	.1526951589089909	.1822077204394577	1100023											1100205					1100262	1100940	1101757	1301704	1302702	1303304	5103254
1100130	2008	0	1.084992197	0	1864331888.011282	53767613.07040022	482.631836734694	.5	3595930000	.5215517907537348	.9022082018927445	9095.54886903037	.0010262858148967	1783.09694	8509222053.645532	33	0	88.0126183	3.698928033793106	6121583.910105388	.4273990895850366	0	156.1554563147288	.024785939612438	.1526951589089909	.1822077204394577	1100023											1100205					1100262	1100940	1101757	1301704	1302702	1303304	5103254
1100130	2009	0	1.084992197	0	1864331888.011282	28678714.7493	482.631836734694	1	3595930000	.5215517907537348	.9022082018927445	11838.37276299249	.0010262858148967	1783.09694	8509222053.645532	147	0	88.0126183	3.698928033793106	13645846.09688037	.4273990895850365	0	159.469430415552	.024785939612438	.1526951589089909	.1822077204394576	1100023											1100205					1100262	1100940	1101757	1301704	1302702	1303304	5103254
1100130	2010	0	1.084992197	0	1864331888.011282	19700234.75174293	482.631836734694	1	3595930000	.5215517907537348	.9022082018927445	11356.25141421022	.0010262858148967	1783.09694	8509222053.645532	19	0	88.0126183	3.698928033793106	13960278.8847795	.4273990895850366	0	174.1174333153415	.024785939612438	.1526951589089909	.1822077204394577	1100023											1100205					1100262	1100940	1101757	1301704	1302702	1303304	5103254
1100130	2011	0	1.084992197	.0000366148592104	1864331888.011282	61810076.59148705	482.631836734694	1	3595930000	.5215517907537348	.9022082018927445	11410.35775663225	.0010262858148967	1783.09694	8509222053.645532	28	0	88.0126183	3.698928033793106	7786730.516799999	.5869420521301624	.3351075239616613	60.8980793985305	.024785939612438	.1526951589089909	.1822077204394577	1100023											1100205					1100262	1100940	1101757	1301704	1302702	1303304	5103254
1100130	2012	0	1.084992197	0	1864331888.011282	57481768.53268241	482.631836734694	1	3595930000	.5215517907537348	.9022082018927445	12077.69213661636	.0010262858148967	1783.09694	8509222053.645532	5	0	88.0126183	3.698928033793106	15990894.84	.5869420521301625	.7757827476038339	57.51299426882456	.024785939612438	.1526951589089909	.1822077204394577	1100023											1100205					1100262	1100940	1101757	1301704	1302702	1303304	5103254
1100148	2002	0	2.043629096	0	817980179.569998	14742691.29958824	163.225	0	936560000	1.892671074887744	.9474165523548239	8144.091987984112	0	1474.95696	1155509813.098249	14	0	85.64243256	14.8592420465581	5082177.503741582	.043256272509924	0	193.8912576110363	.0342935528120713	0	0	1100015											1100254					1100320	1100346	1100502	1100908
1100148	2003	0	2.043629096	0	817980179.569998	16438325.17216986	163.225	0	936560000	1.892671074887744	.9474165523548239	8402.225201578065	0	1474.95696	1155509813.098249	10	0	85.64243256	14.8592420465581	5922504.678864962	.043256272509924	0	125.4510648953321	.0342935528120713	0	0	1100015											1100254					1100320	1100346	1100502	1100908
1100148	2004	0	2.043629096	0	817980179.569998	14898265.11319887	163.225	0	936560000	1.892671074887744	.9474165523548239	9598.497892444082	0	1474.95696	1155509813.098249	16	0	85.64243256	14.8592420465581	7769325.323683363	.043256272509924	0	138.517931925343	.0342935528120713	0	0	1100015											1100254					1100320	1100346	1100502	1100908
1100148	2005	0	2.043629096	.0010134208901672	817980179.569998	8415663.836845497	163.225	0	936560000	1.892671074887744	.9474165523548239	8818.593965691609	0	1474.95696	1155509813.098249	10	0	85.64243256	14.8592420465581	7401882.053358867	.043256272509924	0	168.3455204787049	.0342935528120713	0	0	1100015											1100254					1100320	1100346	1100502	1100908
1100148	2006	0	2.043629096	0	817980179.569998	6008804.064052832	163.225	0	936560000	1.892671074887744	.9474165523548239	9579.875678225775	0	1474.95696	1155509813.098249	8	0	85.64243256	14.8592420465581	6304520.972202742	.043256272509924	0	170.0683722038043	.0342935528120713	0	0	1100015											1100254					1100320	1100346	1100502	1100908
1100148	2007	0	2.043629096	0	817980179.569998	3113006.692381915	163.225	0	936560000	1.892671074887744	.9474165523548239	9003.467968220755	0	1474.95696	1155509813.098249	1	0	85.64243256	14.8592420465581	6727717.919812067	.043256272509924	0	170.3334379281017	.0342935528120713	0	0	1100015											1100254					1100320	1100346	1100502	1100908
1100148	2008	0	2.043629096	0	817980179.569998	7856851.462730403	163.225	0	936560000	1.892671074887744	.9474165523548239	11684.9057407474	0	1474.95696	1155509813.098249	6	0	85.64243256	14.8592420465581	7793841.557989636	.043256272509924	0	166.9425108627857	.0342935528120713	0	0	1100015											1100254					1100320	1100346	1100502	1100908
1100148	2009	0	2.043629096	0	817980179.569998	1480485.281262535	163.225	0	936560000	1.892671074887744	.9474165523548239	13117.10366591522	0	1474.95696	1155509813.098249	45	0	85.64243256	14.8592420465581	8345460.198016945	.043256272509924	0	174.6680326914528	.0342935528120713	0	0	1100015											1100254					1100320	1100346	1100502	1100908
1100148	2010	0	2.043629096	0	817980179.569998	1347028.09446686	163.225	0	936560000	1.892671074887744	.9474165523548239	11186.63919378739	0	1474.95696	1155509813.098249	3	0	85.64243256	14.8592420465581	8758188.556968	.043256272509924	0	249.2087030982825	.0342935528120713	0	0	1100015											1100254					1100320	1100346	1100502	1100908
1100148	2011	0	2.043629096	0	817980179.569998	3118261.52671595	163.225	0	936560000	1.892671074887744	.9474165523548239	12765.94925713454	0	1474.95696	1155509813.098249	2	0	85.64243256	14.8592420465581	8611083.4718	.043256272509924	0	0	.0342935528120713	0	0	1100015											1100254					1100320	1100346	1100502	1100908
1100148	2012	0	2.043629096	0	817980179.569998	1730840.083763536	163.225	0	936560000	1.892671074887744	.9474165523548239	12658.36546301689	0	1474.95696	1155509813.098249	5	0	85.64243256	14.8592420465581	10443969.82333333	.043256272509924	0	0	.0342935528120713	0	0	1100015											1100254					1100320	1100346	1100502	1100908
1100155	2002	0	2.144374595	.0424306323099656	1701060407.685041	13692009.22236409	75.6108333333333	0	1507900000	.8912033772365563	.7131474103585658	10073.89643809087	0	4134.597645	1971491631.290835	8	0	93.96698919000001	18.28057468161952	12799801.82525209	.911818118763713	0	80.85230380669975	.0711439954467843	0	0	1100114											1100122					1101435	1101559	1101807
1100155	2003	0	2.144374595	.0021722906670335	1701060407.685041	12010352.60694179	75.6108333333333	0	1507900000	.8912033772365563	.7131474103585658	10791.29312703603	4.43306244148e-06	4134.597645	1971491631.290835	0	0	93.96698919000001	18.28057468161952	13814486.8505185	.911818118763713	0	125.9730879573072	.0711439954467843	0	0	1100114											1100122					1101435	1101559	1101807
1100155	2004	0	2.144374595	0	1701060407.685041	2943440.090600613	75.6108333333333	0	1507900000	.8912033772365563	.7131474103585658	11709.35606616169	4.43306244148e-06	4134.597645	1971491631.290835	14	0	93.96698919000001	18.28057468161952	18427823.52601503	.911818118763713	0	138.4208933072398	.0711439954467843	0	0	1100114											1100122					1101435	1101559	1101807
1100155	2005	0	2.144374595	.0008335361990411	1701060407.685041	1705500.30926512	75.6108333333333	0	1507900000	.8912033772365563	.7131474103585658	11622.65943599846	4.43306244148e-06	4134.597645	1971491631.290835	24	0	93.96698919000001	18.28057468161952	23319418.89500995	.911818118763713	0	175.6840109224297	.0711439954467843	0	0	1100114											1100122					1101435	1101559	1101807
1100155	2006	0	2.144374595	0	1701060407.685041	1952013.334986416	75.6108333333333	0	1507900000	.8912033772365563	.7131474103585658	12024.67441137399	4.43306244148e-06	4134.597645	1971491631.290835	16	0	93.96698919000001	18.28057468161952	17523289.99300993	.911818118763713	0	177.0205696910344	.0711439954467843	0	0	1100114											1100122					1101435	1101559	1101807
1100155	2007	0	2.144374595	0	1701060407.685041	3107864.957326423	75.6108333333333	0	1507900000	.8912033772365563	.7131474103585658	11343.67733097757	4.43306244148e-06	4134.597645	1971491631.290835	15	0	93.96698919000001	18.28057468161952	15073983.67420505	.911818118763713	0	175.0638452641427	.0711439954467843	0	0	1100114											1100122					1101435	1101559	1101807
1100155	2008	0	2.144374595	0	1701060407.685041	1388070.235324269	75.6108333333333	0	1507900000	.8912033772365563	.7131474103585658	12184.87727078854	4.43306244148e-06	4134.597645	1971491631.290835	5	0	93.96698919000001	18.28057468161952	11814701.85371793	.911818118763713	0	166.8024192452785	.0711439954467843	0	0	1100114											1100122					1101435	1101559	1101807
1100155	2009	0	2.144374595	0	1701060407.685041	553495.9803963109	75.6108333333333	0	1507900000	.8912033772365563	.7131474103585658	13140.96939763075	4.43306244148e-06	4134.597645	1971491631.290835	1	0	93.96698919000001	18.28057468161952	14033079.32086	.911818118763713	0	180.5218360890337	.0711439954467843	0	0	1100114											1100122					1101435	1101559	1101807
1100155	2010	0	2.144374595	0	1701060407.685041	19166.13801938727	75.6108333333333	0	1507900000	.8912033772365563	.7131474103585658	13281.35544977789	4.43306244148e-06	4134.597645	1971491631.290835	3	0	93.96698919000001	18.28057468161952	23370613.02639555	.911818118763713	0	170.5884936794101	.0711439954467843	0	0	1100114											1100122					1101435	1101559	1101807
1100155	2011	0	2.144374595	.0170734420520148	1701060407.685041	248463.7994837831	75.6108333333333	0	1507900000	.8912033772365563	.7131474103585658	14783.33822613763	4.43306244148e-06	4134.597645	1971491631.290835	13	0	93.96698919000001	18.28057468161952	26574128.48224999	.911818118763713	0	178.2533049098414	.0711439954467843	0	0	1100114											1100122					1101435	1101559	1101807
1100155	2012	0	2.144374595	0	1701060407.685041	492045.633566958	75.6108333333333	0	1507900000	.8912033772365563	.7131474103585658	14666.14927857936	4.43306244148e-06	4134.597645	1971491631.290835	10	0	93.96698919000001	18.28057468161952	28933647.18	.911818118763713	0	56.56792645556691	.0711439954467843	0	0	1100114											1100122					1101435	1101559	1101807
1100189	2002	0	1.179405944	.1411294330130009	1913092017.697575	63909276.42251847	269.173098591549	0	2584940000	.1705771308987932	.643796992481203	9637.421076147302	.00998347229217	1396.548686	6237647417.29237	57	0	98.87218045	5.273302224298877	19648156.50454564	.1252965248032359	0	197.9816393521094	.1851503759398496	0	0	1100049											1100098					1100288	1100304	1100924	1101450	1101476	1101484
1100189	2003	0	1.179405944	0	1913092017.697575	92977914.98318838	269.173098591549	0	2584940000	.1705771308987932	.643796992481203	10504.54172545949	.00998347229217	1396.548686	6237647417.29237	62	0	98.87218045	5.273302224298877	20972054.47105417	.1252965248032359	0	125.8128516114095	.1851503759398496	0	0	1100049											1100098					1100288	1100304	1100924	1101450	1101476	1101484
1100189	2004	0	1.179405944	0	1913092017.697575	105283359.5997955	269.173098591549	0	2584940000	.1705771308987932	.643796992481203	11253.55972339753	.00998347229217	1396.548686	6237647417.29237	76	0	98.87218045	5.273302224298877	26296209.00317481	.1252965248032359	0	138.4574507976075	.1851503759398496	0	0	1100049											1100098					1100288	1100304	1100924	1101450	1101476	1101484
1100189	2005	0	1.179405944	.0550050530968485	1913092017.697575	66378891.88449358	269.173098591549	0	2584940000	.1705771308987932	.643796992481203	12087.04425400309	.00998347229217	1396.548686	6237647417.29237	92	0	98.87218045	5.273302224298877	27111072.38596892	.1252965248032359	0	175.5933977947156	.1851503759398496	0	0	1100049											1100098					1100288	1100304	1100924	1101450	1101476	1101484
1100189	2006	0	1.179405944	0	1913092017.697575	28287194.21575214	269.173098591549	0	2584940000	.1705771308987932	.643796992481203	13184.26391786272	.00998347229217	1396.548686	6237647417.29237	76	0	98.87218045	5.273302224298877	19855493.35736868	.1252965248032359	0	177.4120235518701	.1851503759398496	0	0	1100049											1100098					1100288	1100304	1100924	1101450	1101476	1101484
1100189	2007	0	1.179405944	0	1913092017.697575	43393895.02423454	269.173098591549	0	2584940000	.1705771308987932	.643796992481203	12187.16789837233	.00998347229217	1396.548686	6237647417.29237	56	0	98.87218045	5.273302224298877	21411150.09610231	.1252965248032359	0	174.4557624378139	.1851503759398496	0	0	1100049											1100098					1100288	1100304	1100924	1101450	1101476	1101484
1100189	2008	0	1.179405944	0	1913092017.697575	43576439.29211505	269.173098591549	.5	2584940000	.1705771308987932	.643796992481203	13012.55907818294	.00998347229217	1396.548686	6237647417.29237	44	0	98.87218045	5.273302224298877	19274354.77579246	.1252965248032359	0	166.5821828482597	.1851503759398496	0	0	1100049											1100098					1100288	1100304	1100924	1101450	1101476	1101484
1100189	2009	0	1.179405944	.0008732306839301	1913092017.697575	14250968.09778621	269.173098591549	1	2584940000	.1705771308987932	.643796992481203	16093.9246067036	.00998347229217	1396.548686	6237647417.29237	47	0	98.87218045	5.273302224298877	19058535.31159243	.1252965248032359	0	180.7320211376256	.1851503759398496	0	0	1100049											1100098					1100288	1100304	1100924	1101450	1101476	1101484
1100189	2010	0	1.179405944	0	1913092017.697575	4384225.416738126	269.173098591549	1	2584940000	.1705771308987932	.643796992481203	18370.92791854141	.00998347229217	1396.548686	6237647417.29237	19	0	98.87218045	5.273302224298877	33522648.32165939	.1252965248032359	0	959.97808937027	.1851503759398496	0	0	1100049											1100098					1100288	1100304	1100924	1101450	1101476	1101484
1100189	2011	0	1.179405944	0	1913092017.697575	5056327.486519275	269.173098591549	1	2584940000	.1705771308987932	.643796992481203	23603.85534916244	.00998347229217	1396.548686	6237647417.29237	36	0	98.87218045	5.273302224298877	61648648.2981	.1252965248032359	0	924.8189691310976	.1851503759398496	0	0	1100049											1100098					1100288	1100304	1100924	1101450	1101476	1101484
1100189	2012	0	1.179405944	.0006960708393799	1913092017.697575	32034578.77771887	269.173098591549	1	2584940000	.1705771308987932	.643796992481203	26620.5642537926	.00998347229217	1396.548686	6237647417.29237	56	0	98.87218045	5.273302224298877	60322599.92666666	.1252965248032359	0	873.2891381947985	.1851503759398496	0	0	1100049											1100098					1100288	1100304	1100924	1101450	1101476	1101484
1100205	2002	0	1.731082385	.0140786284316772	4649373540.727593	436507548.6996966	696.097111680302	0	4033950000	.0833784709246447	.5710767065446868	9699.063992689487	.0356270062504829	1330.183396	34085537531.24743	162	0	71.42857143000001	10.83582735526492	9941904.99094519	.0306492801079786	0	0	.0883180858550317	.0766205337429145	.2455344047452286	1100130	1301704	1302405									1100338					1100403	1100452	1100809	1100940	1101104	1200013	1300904
1100205	2003	0	1.731082385	0	4649373540.727593	588505927.9175469	696.097111680302	0	4033950000	.0833784709246447	.5710767065446868	10897.45250905027	.0619493330839423	1330.183396	34085537531.24743	139	0	71.42857143000001	10.83582735526492	16036541.38057875	.0571239487743067	0	125.7812622286488	.0883180858550317	.0766205337429145	.2455344047452285	1100130	1301704	1302405									1100338					1100403	1100452	1100809	1100940	1101104	1200013	1300904
1100205	2004	0	1.731082385	.0063907024845382	4649373540.727593	678060981.9529955	696.097111680302	0	4033950000	.0833784709246447	.5710767065446868	12049.43412913764	.0619493330839423	1330.183396	34085537531.24743	342	0	71.42857143000001	10.83582735526492	35982026.65863827	.0579471900119322	0	138.4668816131091	.0883180858550317	.0766205337429145	.2455344047452286	1100130	1301704	1302405									1100338					1100403	1100452	1100809	1100940	1101104	1200013	1300904
1100205	2005	0	1.731082385	5.84527440701e-06	4649373540.727593	356070218.5180093	696.097111680302	0	4033950000	.0833784709246447	.5710767065446868	12961.89540439853	.0619493330839423	1330.183396	34085537531.24743	136	.66666669	71.42857143000001	10.83582735526492	40184376.868281	.0579471900119322	0	158.7403912936543	.0883180858550317	.0766205337429145	.2912809777650272	1100130	1301704	1302405									1100338					1100403	1100452	1100809	1100940	1101104	1200013	1300904
1100205	2006	0	1.731082385	.0005145223172194	4649373540.727593	435379524.0386252	696.097111680302	0	4033950000	.0833784709246447	.5710767065446868	14213.00469462742	.0619493330839423	1330.183396	34085537531.24743	325	1	71.42857143000001	10.83582735526492	31573838.14652958	.0579471900119322	.6174755150148285	163.1296346409848	.0883180858550317	.0766205337429145	.2912809777650272	1100130	1301704	1302405									1100338					1100403	1100452	1100809	1100940	1101104	1200013	1300904
1100205	2007	0	1.731082385	.0013534549185166	4649373540.727593	430764980.41389	696.097111680302	0	4033950000	.0833784709246447	.5710767065446868	13738.64311186236	.0619493330839423	1330.183396	34085537531.24743	273	1	71.42857143000001	10.83582735526492	18611047.75909277	.0579471900119322	.4988147287492816	163.7421511079472	.0883180858550317	.0766205337429145	.2912809777650272	1100130	1301704	1302405									1100338					1100403	1100452	1100809	1100940	1101104	1200013	1300904
1100205	2008	0	1.731082385	.0359490183521982	4649373540.727593	229392132.1112804	696.097111680302	.5	4033950000	.0833784709246447	.5710767065446868	15365.13402664738	.0619493330839423	1330.183396	34085537531.24743	392	1	71.42857143000001	10.83582735526492	20510572.61854742	.0579551726989498	.5076658867845092	156.1554563147288	.0883180858550317	.1299583988496122	.2912809777650272	1100130	1301704	1302405									1100338					1100403	1100452	1100809	1100940	1101104	1200013	1300904
1100205	2009	0	1.731082385	.0039931848396039	4649373540.727593	105590497.1336685	696.097111680302	1	4033950000	.0833784709246447	.5710767065446868	17091.4180379528	.0619493330839423	1330.183396	34085537531.24743	324	1	71.42857143000001	10.83582735526492	22743795.2502262	.0579551726989498	.7109498214008559	180.6489641426175	.0883180858550317	.1299583988496122	.2912809777650272	1100130	1301704	1302405									1100338					1100403	1100452	1100809	1100940	1101104	1200013	1300904
1100205	2010	0	1.731082385	.001902151308164	4649373540.727593	135950167.340878	696.097111680302	1	4033950000	.0833784709246447	.5710767065446868	21043.36550600135	.0619493330839423	1330.183396	34085537531.24743	247	1	71.42857143000001	10.83582735526492	17628769.9243731	.0579551726989498	0	176.4659182563238	.0883180858550317	.1299583988496122	.2912809777650272	1100130	1301704	1302405									1100338					1100403	1100452	1100809	1100940	1101104	1200013	1300904
1100205	2011	0	1.731082385	.0000370913260692	4649373540.727593	310185920.3462768	696.097111680302	1	4033950000	.0833784709246447	.5710767065446868	22964.72926361532	.0619493330839423	1330.183396	34085537531.24743	198	1	71.42857143000001	10.83582735526492	18999540.07955	.097361633927314	.4276689765100671	62.03131839038299	.0883180858550317	.1299583988496122	.2912809777650272	1100130	1301704	1302405									1100338					1100403	1100452	1100809	1100940	1101104	1200013	1300904
1100205	2012	0	1.731082385	.0002201984132116	4649373540.727593	203108039.4930951	696.097111680302	1	4033950000	.0833784709246447	.5710767065446868	27370.92819721399	.0619493330839423	1330.183396	34085537531.24743	485	1	71.42857143000001	10.83582735526492	29468376.55	.1431082424480395	.7773070469798658	340.7995003593994	.0883180858550317	.1299583988496122	.2912809777650272	1100130	1301704	1302405									1100338					1100403	1100452	1100809	1100940	1101104	1200013	1300904
1100262	2002	0	2.005121468	.0702888103798274	886514157.5311115	37724586.99604994	115.396	0	907050000	.2578803897758388	.5518018018018018	10924.86824042166	0	1718.397953	1721728435.364723	6	1	97.74774775	1.843496299884037	195573.9157713034	.4812753962497082	0	0	.1644144144144144	0	0	1100023											1100130					1100403	1100940
1100262	2003	0	2.005121468	0	886514157.5311115	37128517.3941131	115.396	0	907050000	.2578803897758388	.5518018018018018	12356.93577883204	0	1718.397953	1721728435.364723	8	.33333334	97.74774775	1.843496299884037	3328718.307087316	.4812753962497081	0	125.8265609256586	.1644144144144144	0	0	1100023											1100130					1100403	1100940
1100262	2004	0	2.005121468	0	886514157.5311115	29482329.23520299	115.396	0	907050000	.2578803897758388	.5518018018018018	14015.87863753852	0	1718.397953	1721728435.364723	0	0	97.74774775	1.843496299884037	6852033.773275239	.4812753962497082	0	138.4589095007573	.1644144144144144	0	0	1100023											1100130					1100403	1100940
1100262	2005	0	2.005121468	0	886514157.5311115	17745192.7049657	115.396	0	907050000	.2578803897758388	.5518018018018018	13671.11306510645	0	1718.397953	1721728435.364723	1	0	97.74774775	1.843496299884037	4289833.766155073	.4812753962497081	0	0	.1644144144144144	0	0	1100023											1100130					1100403	1100940
1100262	2006	0	2.005121468	0	886514157.5311115	17795177.21306646	115.396	0	907050000	.2578803897758388	.5518018018018018	14771.16074843052	0	1718.397953	1721728435.364723	0	0	97.74774775	1.843496299884037	2534027.781985228	.4812753962497081	0	0	.1644144144144144	0	0	1100023											1100130					1100403	1100940
1100262	2007	0	2.005121468	0	886514157.5311115	12685216.94084803	115.396	0	907050000	.2578803897758388	.5518018018018018	15481.31023904717	0	1718.397953	1721728435.364723	5	0	97.74774775	1.843496299884037	2351714.211080418	.4812753962497081	0	0	.1644144144144144	0	0	1100023											1100130					1100403	1100940
1100262	2008	0	2.005121468	0	886514157.5311115	8239268.899546911	115.396	0	907050000	.2578803897758388	.5518018018018018	17150.53310375377	0	1718.397953	1721728435.364723	3	0	97.74774775	1.843496299884037	2319438.213953687	.4812753962497081	0	0	.1644144144144144	0	0	1100023											1100130					1100403	1100940
1100262	2009	0	2.005121468	0	886514157.5311115	6106039.8584417	115.396	0	907050000	.2578803897758388	.5518018018018018	22016.3839792265	0	1718.397953	1721728435.364723	7	0	97.74774775	1.843496299884037	2991097.181591425	.4812753962497081	.7152130125697499	0	.1644144144144144	0	0	1100023											1100130					1100403	1100940
1100262	2010	0	2.005121468	0	886514157.5311115	2335697.963275738	115.396	0	907050000	.2578803897758388	.5518018018018018	33344.46032351512	0	1718.397953	1721728435.364723	5	0	97.74774775	1.843496299884037	3856836.30033945	.4812753962497082	.7407244335000001	176.4662098288565	.1644144144144144	0	0	1100023											1100130					1100403	1100940
1100262	2011	0	2.005121468	.0131105882434513	886514157.5311115	3258660.975821265	115.396	0	907050000	.2578803897758388	.5518018018018018	25704.97287334594	0	1718.397953	1721728435.364723	2	0	97.74774775	1.843496299884037	2807826.18315	.4812753962497082	.3151303676470588	58.64917947538426	.1644144144144144	0	0	1100023											1100130					1100403	1100940
1100262	2012	0	2.005121468	0	886514157.5311115	3146945.250238278	115.396	0	907050000	.2578803897758388	.5518018018018018	24068.19470699433	0	1718.397953	1721728435.364723	0	0	97.74774775	1.843496299884037	8928353.569999998	.4812753962497081	.7830882352941178	55.39056044329947	.1644144144144144	0	0	1100023											1100130					1100403	1100940
1100288	2002	0	1.924117666	0	1261723298.060091	10428643.66906459	147.163	0	1293890000	1.69188971029567	.8281313336035671	8960.907099302893	0	2370.996458	1458132870.592891	29	0	91.56870693000001	33.53192358945946	11885163.14840429	.9777901371690467	0	198.0619879376919	.0644507498986623	0	0	1100015											1100049					1100189	1100296	1100502	1100908	1101484
1100288	2003	0	1.924117666	0	1261723298.060091	15615313.85237275	147.163	0	1293890000	1.69188971029567	.8281313336035671	9551.380939225221	0	2370.996458	1458132870.592891	56	0	91.56870693000001	33.53192358945946	17506389.5582286	.9777901371690467	0	125.7414817174627	.0644507498986623	0	0	1100015											1100049					1100189	1100296	1100502	1100908	1101484
1100288	2004	0	1.924117666	0	1261723298.060091	11649809.19804901	147.163	0	1293890000	1.69188971029567	.8281313336035671	9830.14855297965	0	2370.996458	1458132870.592891	36	0	91.56870693000001	33.53192358945946	27519831.62796364	.9777901371690467	0	138.4247166279504	.0644507498986623	0	0	1100015											1100049					1100189	1100296	1100502	1100908	1101484
1100288	2005	0	1.924117666	.0113713996612909	1261723298.060091	8249501.450603101	147.163	0	1293890000	1.69188971029567	.8281313336035671	9837.500635525243	0	2370.996458	1458132870.592891	25	0	91.56870693000001	33.53192358945946	24659097.66248186	.9777901371690467	0	175.5837698130275	.0644507498986623	0	0	1100015											1100049					1100189	1100296	1100502	1100908	1101484
1100288	2006	0	1.924117666	0	1261723298.060091	4154235.575971955	147.163	0	1293890000	1.69188971029567	.8281313336035671	11563.38249441723	0	2370.996458	1458132870.592891	39	0	91.56870693000001	33.53192358945946	15166527.37677054	.9777901371690467	0	177.2887745588166	.0644507498986623	0	0	1100015											1100049					1100189	1100296	1100502	1100908	1101484
1100288	2007	0	1.924117666	0	1261723298.060091	2453487.527863794	147.163	0	1293890000	1.69188971029567	.8281313336035671	11242.88414630347	0	2370.996458	1458132870.592891	16	0	91.56870693000001	33.53192358945946	14201736.91568299	.9777901371690467	0	174.4431835422958	.0644507498986623	0	0	1100015											1100049					1100189	1100296	1100502	1100908	1101484
1100288	2008	0	1.924117666	0	1261723298.060091	3299238.290201735	147.163	0	1293890000	1.69188971029567	.8281313336035671	12117.95808714972	0	2370.996458	1458132870.592891	7	0	91.56870693000001	33.53192358945946	15441468.08278825	.9777901371690467	0	166.541477831115	.0644507498986623	0	0	1100015											1100049					1100189	1100296	1100502	1100908	1101484
1100288	2009	0	1.924117666	.0094192114109414	1261723298.060091	155483.0005444766	147.163	0	1293890000	1.69188971029567	.8281313336035671	13832.87802859777	0	2370.996458	1458132870.592891	3	0	91.56870693000001	33.53192358945946	18240993.81978458	.9777901371690467	0	180.6371885762175	.0644507498986623	0	0	1100015											1100049					1100189	1100296	1100502	1100908	1101484
1100288	2010	0	1.924117666	.0729157048501588	1261723298.060091	241723.1596724581	147.163	0	1293890000	1.69188971029567	.8281313336035671	12515.9239683074	0	2370.996458	1458132870.592891	9	0	91.56870693000001	33.53192358945946	20828595.26889855	.9777901371690467	0	647.1042966794923	.0644507498986623	0	0	1100015											1100049					1100189	1100296	1100502	1100908	1101484
1100288	2011	0	1.924117666	0	1261723298.060091	697011.6131568812	147.163	0	1293890000	1.69188971029567	.8281313336035671	14207.20559823291	0	2370.996458	1458132870.592891	5	0	91.56870693000001	33.53192358945946	19072868.78015	.9777901371690467	0	654.1149674902471	.0644507498986623	0	0	1100015											1100049					1100189	1100296	1100502	1100908	1101484
1100288	2012	0	1.924117666	0	1261723298.060091	1100981.825385755	147.163	0	1293890000	1.69188971029567	.8281313336035671	17272.3030433182	0	2370.996458	1458132870.592891	7	0	91.56870693000001	33.53192358945946	20726811.17666666	.9777901371690467	0	618.8513513513514	.0644507498986623	0	0	1100015											1100049					1100189	1100296	1100502	1100908	1101484
1100296	2002	0	2.060464973	.0120182437588072	918788401.4304651	10540538.80457299	330.606428571429	0	942210000	1.018656482262327	.8498769483182936	10348.29194987089	0	2217.77987	1196674267.74994	10	1	91.05824446	7.741455005478422	4067248.998223012	.3200360869456622	0	181.8818447779261	.103363412633306	0	0	1100015											1100288					1100379	1101450	1101484
1100296	2003	0	2.060464973	0	918788401.4304651	14437413.25899104	330.606428571429	0	942210000	1.018656482262327	.8498769483182936	11251.34004045272	0	2217.77987	1196674267.74994	5	.33333334	91.05824446	7.741455005478422	5658430.884275219	.3200360869456622	0	125.6511350765041	.103363412633306	0	0	1100015											1100288					1100379	1101450	1101484
1100296	2004	0	2.060464973	0	918788401.4304651	11855703.93191272	330.606428571429	0	942210000	1.018656482262327	.8498769483182936	12289.35076115136	0	2217.77987	1196674267.74994	6	0	91.05824446	7.741455005478422	8581135.881502697	.3200360869456622	0	138.6477327098459	.103363412633306	0	0	1100015											1100288					1100379	1101450	1101484
1100296	2005	0	2.060464973	0	918788401.4304651	10716290.82579457	330.606428571429	0	942210000	1.018656482262327	.8498769483182936	12015.0921344538	0	2217.77987	1196674267.74994	7	0	91.05824446	7.741455005478422	8255378.996071896	.3200360869456622	0	175.7216133282935	.103363412633306	0	0	1100015											1100288					1100379	1101450	1101484
1100296	2006	0	2.060464973	.0095596595666264	918788401.4304651	4648338.426505565	330.606428571429	0	942210000	1.018656482262327	.8498769483182936	11863.6082596599	0	2217.77987	1196674267.74994	6	0	91.05824446	7.741455005478422	7881346.468914538	.3200360869456622	0	177.2482604098673	.103363412633306	0	0	1100015											1100288					1100379	1101450	1101484
1100296	2007	0	2.060464973	.009485081891056	918788401.4304651	3181213.017091396	330.606428571429	0	942210000	1.018656482262327	.8498769483182936	11913.08459170762	0	2217.77987	1196674267.74994	9	0	91.05824446	7.741455005478422	11012699.15526431	.3200360869456622	0	174.4802991132623	.103363412633306	0	0	1100015											1100288					1100379	1101450	1101484
1100296	2008	0	2.060464973	0	918788401.4304651	3698078.005424807	330.606428571429	0	942210000	1.018656482262327	.8498769483182936	12789.32965110772	0	2217.77987	1196674267.74994	1	0	91.05824446	7.741455005478422	7581689.399562728	.3200360869456622	0	166.3066408884387	.103363412633306	0	0	1100015											1100288					1100379	1101450	1101484
1100296	2009	0	2.060464973	0	918788401.4304651	911675.4141396051	330.606428571429	0	942210000	1.018656482262327	.8498769483182936	14814.02733989193	0	2217.77987	1196674267.74994	6	0	91.05824446	7.741455005478422	11759181.55778029	.3200360869456622	0	180.6759306994383	.103363412633306	0	0	1100015											1100288					1100379	1101450	1101484
1100296	2010	0	2.060464973	.0757813926186315	918788401.4304651	701032.0567412144	330.606428571429	0	942210000	1.018656482262327	.8498769483182936	14563.20168744511	0	2217.77987	1196674267.74994	3	0	91.05824446	7.741455005478422	14257746.29461365	.3200360869456622	0	394.1735270054874	.103363412633306	0	0	1100015											1100288					1100379	1101450	1101484
1100296	2011	0	2.060464973	0	918788401.4304651	287631.3361176696	330.606428571429	0	942210000	1.018656482262327	.8498769483182936	14287.1274384715	0	2217.77987	1196674267.74994	4	0	91.05824446	7.741455005478422	15459916.25385	.3200360869456622	0	395.19019858782	.103363412633306	0	0	1100015											1100288					1100379	1101450	1101484
1100296	2012	0	2.060464973	0	918788401.4304651	2268022.95733436	330.606428571429	0	942210000	1.018656482262327	.8498769483182936	19115.62338082902	0	2217.77987	1196674267.74994	2	0	91.05824446	7.741455005478422	23167283.79333333	.3200360869456622	0	0	.103363412633306	0	0	1100015											1100288					1100379	1101450	1101484
1100304	2002	0	1.065296408	.215859259519347	1372380029.904549	51995504.90154262	802.645547445255	0	2465110000	.0878559337695758	.733201581027668	13467.43957622227	.5783256155909708	2582.107678	11518857709.19269	250	0	97.23320158	5.79449817725702	22761397.17190488	.0240462043095588	.5659585618729642	189.9994966886097	.2519762845849802	0	0	1100064											1100098					1100189	1100924	5103304	5105150	5107578
1100304	2003	0	1.065296408	0	1372380029.904549	83862031.02199838	802.645547445255	0	2465110000	.0878559337695758	.733201581027668	12855.0083514427	.5783256155909708	2582.107678	11518857709.19269	52	0	97.23320158	5.79449817725702	34702458.20748409	.0240462043095588	1.126390412464471	125.7753081212249	.2519762845849802	0	0	1100064											1100098					1100189	1100924	5103304	5105150	5107578
1100304	2004	0	1.065296408	.0001025077537672	1372380029.904549	72178469.09997615	802.645547445255	0	2465110000	.0878559337695758	.733201581027668	14736.19641094125	.5783256155909708	2582.107678	11518857709.19269	224	0	97.23320158	5.79449817725702	51845441.85484318	.0240462043095588	1.034338390293857	138.4477351551611	.2519762845849802	0	0	1100064											1100098					1100189	1100924	5103304	5105150	5107578
1100304	2005	0	1.065296408	.0013012411705128	1372380029.904549	32504056.23276334	802.645547445255	0	2465110000	.0878559337695758	.733201581027668	16125.96838443442	.578325615590971	2582.107678	11518857709.19269	182	0	97.23320158	5.79449817725702	69545817.32757954	.0240462043095588	.9936385406779787	175.5150743270492	.2519762845849802	0	0	1100064											1100098					1100189	1100924	5103304	5105150	5107578
1100304	2006	0	1.065296408	.0001531857371088	1372380029.904549	28484144.37460118	802.645547445255	0	2465110000	.0878559337695758	.733201581027668	16639.22019266313	.5783256155909708	2582.107678	11518857709.19269	223	0	97.23320158	5.79449817725702	51559700.82120087	.0240462043095588	.6170583018290077	177.3156039738528	.2519762845849802	0	0	1100064											1100098					1100189	1100924	5103304	5105150	5107578
1100304	2007	0	1.065296408	0	1372380029.904549	15369595.46946249	802.645547445255	0	2465110000	.0878559337695758	.733201581027668	15556.33094013116	.578325615590971	2582.107678	11518857709.19269	171	0	97.23320158	5.79449817725702	33722414.49432017	.0240462043095588	.4992859580649507	174.4519636562526	.2519762845849802	0	0	1100064											1100098					1100189	1100924	5103304	5105150	5107578
1100304	2008	0	1.065296408	0	1372380029.904549	57730946.82604223	802.645547445255	0	2465110000	.0878559337695758	.733201581027668	18001.45545289587	.578325615590971	2582.107678	11518857709.19269	102	0	97.23320158	5.79449817725702	35715696.59011265	.0240462043095588	.5075052330228685	166.6076287588204	.2519762845849802	0	0	1100064											1100098					1100189	1100924	5103304	5105150	5107578
1100304	2009	0	1.065296408	.0135463946466578	1372380029.904549	9115166.294769665	802.645547445255	0	2465110000	.0878559337695758	.733201581027668	20806.53880649044	.578325615590971	2582.107678	11518857709.19269	724	0	97.23320158	5.79449817725702	33143816.88712781	.0240462043095588	.7111857585382921	180.679650224517	.2519762845849802	0	0	1100064											1100098					1100189	1100924	5103304	5105150	5107578
1100304	2010	0	1.065296408	0	1372380029.904549	8752786.806332234	802.645547445255	0	2465110000	.0878559337695758	.733201581027668	20936.929455853	.578325615590971	2582.107678	11518857709.19269	513	0	97.23320158	5.79449817725702	42927514.40340165	.0240462043095588	.7411621383108173	176.4930455206001	.2519762845849802	0	0	1100064											1100098					1100189	1100924	5103304	5105150	5107578
1100304	2011	0	1.065296408	0	1372380029.904549	8617098.213918699	802.645547445255	0	2465110000	.0878559337695758	.733201581027668	23917.82074011926	.578325615590971	2582.107678	11518857709.19269	414	0	97.23320158	5.79449817725702	39769720.72004999	.0240462043095588	.7421081300970874	202.9882204111163	.2519762845849802	0	0	1100064											1100098					1100189	1100924	5103304	5105150	5107578
1100304	2012	0	1.065296408	.0006682082345693	1372380029.904549	8385979.104617382	802.645547445255	0	2465110000	.0878559337695758	.733201581027668	22704.59181074521	.5783256155909708	2582.107678	11518857709.19269	188	0	97.23320158	5.79449817725702	60437154.61333333	.0240462043095588	.8338950000000001	191.6937609841828	.2519762845849802	0	0	1100064											1100098					1100189	1100924	5103304	5105150	5107578
1100320	2002	0	1.737802898	.0055544895840204	1734324395.759863	103882555.2132627	640.003406593407	0	2323290000	.450180329004138	.8937586685159501	7392.488899574864	.5206760165754242	1842.68498	8007902095.533063	27	0	94.39667129	2.824959612408213	1603747.516687795	.0174903777674481	0	80.87771041730204	.0402219140083218	.363898279881693	0	1100015											1100106					1100148	1100346	1100502	1101005	1101492	1101500
1100320	2003	0	1.737802898	0	1734324395.759863	112840231.8424224	640.003406593407	0	2323290000	.450180329004138	.8937586685159501	7562.546657228012	.6301913145711644	1842.68498	8007902095.533063	18	.66666669	94.39667129	2.824959612408213	7626250.62225921	.0174903777674481	0	125.7464871870267	.0402219140083218	.363898279881693	0	1100015											1100106					1100148	1100346	1100502	1101005	1101492	1101500
1100320	2004	0	1.737802898	.001202273937896	1734324395.759863	77773630.95197918	640.003406593407	0	2323290000	.450180329004138	.8937586685159501	9239.413162906863	.6301913145711644	1842.68498	8007902095.533063	28	1	94.39667129	2.824959612408213	7696516.653133335	.0174903777674481	0	136.7739010814101	.0402219140083218	.363898279881693	0	1100015											1100106					1100148	1100346	1100502	1101005	1101492	1101500
1100320	2005	0	1.737802898	.0001180948039406	1734324395.759863	38511336.65775006	640.003406593407	0	2323290000	.450180329004138	.8937586685159501	10111.29641955162	.6301913145711644	1842.68498	8007902095.533063	38	.33333334	94.39667129	2.824959612408213	6912409.052396748	.0174903777674481	0	158.7941373384123	.0402219140083218	.363898279881693	0	1100015											1100106					1100148	1100346	1100502	1101005	1101492	1101500
1100320	2006	0	1.737802898	.0025390813430007	1734324395.759863	35346927.37696094	640.003406593407	0	2323290000	.450180329004138	.8937586685159501	10075.46421392085	.6301913145711644	1842.68498	8007902095.533063	82	0	94.39667129	2.824959612408213	5911011.674781336	.0174903777674481	0	163.1858470648961	.0402219140083218	.363898279881693	0	1100015											1100106					1100148	1100346	1100502	1101005	1101492	1101500
1100320	2007	0	1.737802898	0	1734324395.759863	18928220.09849584	640.003406593407	0	2323290000	.450180329004138	.8937586685159501	9672.518638913494	.6301913145711644	1842.68498	8007902095.533063	15	0	94.39667129	2.824959612408213	6619574.870275573	.0174903777674481	0	163.8603257168986	.0402219140083218	.363898279881693	0	1100015											1100106					1100148	1100346	1100502	1101005	1101492	1101500
1100320	2008	0	1.737802898	0	1734324395.759863	48837594.1951592	640.003406593407	0	2323290000	.450180329004138	.8937586685159501	11209.93969910894	.6301913145711644	1842.68498	8007902095.533063	26	0	94.39667129	2.824959612408213	7839057.150686034	.0174903777674481	0	156.0833623829122	.0402219140083218	.363898279881693	0	1100015											1100106					1100148	1100346	1100502	1101005	1101492	1101500
1100320	2009	0	1.737802898	.0014702522710159	1734324395.759863	4110295.238819443	640.003406593407	0	2323290000	.450180329004138	.8937586685159501	12564.45407930309	.6301913145711644	1842.68498	8007902095.533063	22	0	94.39667129	2.824959612408213	14672391.5481961	.0174903777674481	0	161.961140265795	.0402219140083218	.363898279881693	0	1100015											1100106					1100148	1100346	1100502	1101005	1101492	1101500
1100320	2010	0	1.737802898	.0009765342761156	1734324395.759863	4086489.749132685	640.003406593407	0	2323290000	.450180329004138	.8937586685159501	14750.90648744406	.6301913145711644	1842.68498	8007902095.533063	11	0	94.39667129	2.824959612408213	17657953.3166613	.0174903777674481	0	152.9643351122449	.0402219140083218	.363898279881693	0	1100015											1100106					1100148	1100346	1100502	1101005	1101492	1101500
1100320	2011	0	1.737802898	.0000571407211857	1734324395.759863	6586090.267793519	640.003406593407	0	2323290000	.450180329004138	.8937586685159501	19606.19150671912	.6301913145711644	1842.68498	8007902095.533063	31	0	94.39667129	2.824959612408213	17005656.0575	.0174903777674481	0	159.7976510067114	.0402219140083218	.363898279881693	0	1100015											1100106					1100148	1100346	1100502	1101005	1101492	1101500
1100320	2012	0	1.737802898	0	1734324395.759863	13931651.13880078	640.003406593407	0	2323290000	.450180329004138	.8937586685159501	18968.12925470781	.6301913145711644	1842.68498	8007902095.533063	19	0	94.39667129	2.824959612408213	25032412.71333333	.0174903777674481	0	150.890933572711	.0402219140083218	.363898279881693	0	1100015											1100106					1100148	1100346	1100502	1101005	1101492	1101500
1100338	2002	0	1.86505227	.0170922594658852	1632645155.673245	170501890.6559034	814.931364542737	0	1605860000	.1362049910642678	.630466472303207	4461.070372946687	.2371637998955143	1409.331065	10073052310.9291	47	0	94.60641398999999	2.100852784914019	3865736.401764623	.1228132997578121	0	20.19218748186611	.0284256559766764	.2314266526366298	.079525701165287	1100106											1100205					1100452	1100700
1100338	2003	0	1.86505227	.0006269582212428	1632645155.673245	252373702.452675	814.931364542737	0	1605860000	.1362049910642678	.630466472303207	5338.404990933	.2371637998955143	1409.331065	10073052310.9291	24	0	94.60641398999999	2.100852784914019	1964861.429722378	.1868594049966456	0	125.7787536016788	.0284256559766764	.2314266526366298	.079525701165287	1100106											1100205					1100452	1100700
1100338	2004	0	1.86505227	.0000576377009723	1632645155.673245	295151056.5984728	814.931364542737	0	1605860000	.1362049910642678	.630466472303207	6131.30168473181	.2371637998955143	1409.331065	10073052310.9291	60	0	94.60641398999999	2.100852784914019	8328682.713839152	.2374903605647835	0	136.7990962737146	.0284256559766764	.2314266526366298	.079525701165287	1100106											1100205					1100452	1100700
1100338	2005	0	1.86505227	0	1632645155.673245	158523180.8751136	814.931364542737	0	1605860000	.1362049910642678	.630466472303207	7334.431899777675	.2371637998955143	1409.331065	10073052310.9291	70	0	94.60641398999999	2.100852784914019	7661719.280256943	.2374903605647835	0	158.8040707501771	.0284256559766764	.2314266526366298	.079525701165287	1100106											1100205					1100452	1100700
1100338	2006	0	1.86505227	.0008336586469026	1632645155.673245	138120352.3302849	814.931364542737	0	1605860000	.1362049910642678	.630466472303207	8359.054063831911	.2371637998955143	1409.331065	10073052310.9291	175	0	94.60641398999999	2.100852784914019	3404551.784529858	.2374903605647835	0	163.2246446034048	.0284256559766764	.2314266526366298	.079525701165287	1100106											1100205					1100452	1100700
1100338	2007	0	1.86505227	.0094917771242812	1632645155.673245	135591167.3936036	814.931364542737	0	1605860000	.1362049910642678	.630466472303207	8686.151463565295	.2371637998955143	1409.331065	10073052310.9291	91	0	94.60641398999999	2.100852784914019	3304865.571310202	.2374903605647834	0	163.784992316656	.0284256559766764	.2314266526366298	.079525701165287	1100106											1100205					1100452	1100700
1100338	2008	0	1.86505227	0	1632645155.673245	72183394.15119901	814.931364542737	.5	1605860000	.1362049910642678	.630466472303207	9902.562129450309	.2371637998955143	1409.331065	10073052310.9291	106	0	94.60641398999999	2.100852784914019	5158679.000706997	.2374903605647835	0	156.0768281896962	.0284256559766764	.2314266526366298	.079525701165287	1100106											1100205					1100452	1100700
1100338	2009	0	1.86505227	.0021455348139863	1632645155.673245	31218322.86411051	814.931364542737	1	1605860000	.1362049910642678	.630466472303207	11513.64935762271	.2371637998955143	1409.331065	10073052310.9291	351	0	94.60641398999999	2.100852784914019	7866682.977637458	.2374903605647835	0	168.1521984826564	.0284256559766764	.2314266526366298	.079525701165287	1100106											1100205					1100452	1100700
1100338	2010	0	1.86505227	0	1632645155.673245	58365449.78102015	814.931364542737	1	1605860000	.1362049910642678	.630466472303207	12589.9372535633	.2371637998955143	1409.331065	10073052310.9291	27	0	94.60641398999999	2.100852784914019	8029920.064788749	.2374903605647835	0	171.7679705717843	.0284256559766764	.2314266526366298	.079525701165287	1100106											1100205					1100452	1100700
1100338	2011	0	1.86505227	0	1632645155.673245	76452786.29842348	814.931364542737	1	1605860000	.1362049910642678	.630466472303207	13647.37908916927	.2371637998955143	1409.331065	10073052310.9291	44	0	94.60641398999999	2.100852784914019	7575131.435549999	.2608461415186232	0	59.76396664766249	.0284256559766764	.2314266526366298	.079525701165287	1100106											1100205					1100452	1100700
1100338	2012	0	1.86505227	.0025488975467173	1632645155.673245	78694546.76832371	814.931364542737	1	1605860000	.1362049910642678	.630466472303207	14759.27346186561	.2371637998955143	1409.331065	10073052310.9291	112	0	94.60641398999999	2.100852784914019	9258454.876666667	.2608461415186231	0	56.44241913391635	.0284256559766764	.2314266526366298	.079525701165287	1100106											1100205					1100452	1100700
1100346	2002	0	2.02751103	.0072221382960681	1264978952.197233	35448089.80523329	427.97972972973	0	1384580000	.7430836235020943	.8795555555555555	8303.362392304975	.3743781908527266	1969.562547	3027923007.367499	9	0	89.33333333	5.444326014858677	3468611.316921028	.061989163556377	0	91.04989167421142	.0506666666666667	.3545032910182807	0	1100148											1100254					1100320	1101005	1101302	1101708
1100346	2003	0	2.02751103	0	1264978952.197233	25773864.16189115	427.97972972973	0	1384580000	.7430836235020943	.8795555555555555	9268.37898081548	.3743781908527266	1969.562547	3027923007.367499	7	.66666669	89.33333333	5.444326014858677	9565847.828053592	.061989163556377	0	125.7661188151806	.0506666666666667	.3545032910182807	0	1100148											1100254					1100320	1101005	1101302	1101708
1100346	2004	0	2.02751103	0	1264978952.197233	18634071.77838986	427.97972972973	0	1384580000	.7430836235020943	.8795555555555555	10507.79627029179	.3743781908527266	1969.562547	3027923007.367499	6	1	89.33333333	5.444326014858677	8554158.968249396	.061989163556377	0	138.662371896068	.0506666666666667	.3545032910182807	0	1100148											1100254					1100320	1101005	1101302	1101708
1100346	2005	0	2.02751103	.000222721667431	1264978952.197233	15774370.973602	427.97972972973	0	1384580000	.7430836235020943	.8795555555555555	10945.61571385148	.3743781908527266	1969.562547	3027923007.367499	8	.33333334	89.33333333	5.444326014858677	9682814.736064727	.061989163556377	0	168.3147724384349	.0506666666666667	.3545032910182807	0	1100148											1100254					1100320	1101005	1101302	1101708
1100346	2006	0	2.02751103	0	1264978952.197233	9342362.353023714	427.97972972973	0	1384580000	.7430836235020943	.8795555555555555	10641.21654829119	.3743781908527266	1969.562547	3027923007.367499	53	0	89.33333333	5.444326014858677	7499635.108776912	.061989163556377	0	170.3814742095122	.0506666666666667	.3545032910182807	0	1100148											1100254					1100320	1101005	1101302	1101708
1100346	2007	0	2.02751103	0	1264978952.197233	3870396.225442859	427.97972972973	0	1384580000	.7430836235020943	.8795555555555555	10389.59938864861	.3743781908527266	1969.562547	3027923007.367499	9	0	89.33333333	5.444326014858677	6280592.158929448	.061989163556377	0	170.9076532542746	.0506666666666667	.3545032910182807	0	1100148											1100254					1100320	1101005	1101302	1101708
1100346	2008	0	2.02751103	0	1264978952.197233	6764112.886052503	427.97972972973	0	1384580000	.7430836235020943	.8795555555555555	10513.61485979481	.3743781908527266	1969.562547	3027923007.367499	7	0	89.33333333	5.444326014858677	5191234.871804571	.061989163556377	0	166.230001883421	.0506666666666667	.3545032910182807	0	1100148											1100254					1100320	1101005	1101302	1101708
1100346	2009	0	2.02751103	.0002564944357486	1264978952.197233	1361675.178342813	427.97972972973	0	1384580000	.7430836235020943	.8795555555555555	11314.94738728181	.3743781908527266	1969.562547	3027923007.367499	7	0	89.33333333	5.444326014858677	6701649.065377237	.061989163556377	0	174.595162041675	.0506666666666667	.3545032910182807	0	1100148											1100254					1100320	1101005	1101302	1101708
1100346	2010	0	2.02751103	.0030142327416084	1264978952.197233	996847.6573735162	427.97972972973	0	1384580000	.7430836235020943	.8795555555555555	11377.79372623185	.3743781908527266	1969.562547	3027923007.367499	1	0	89.33333333	5.444326014858677	9117318.5747262	.061989163556377	0	164.867952825	.0506666666666667	.3545032910182807	0	1100148											1100254					1100320	1101005	1101302	1101708
1100346	2011	0	2.02751103	.0031416990826347	1264978952.197233	2300739.126248803	427.97972972973	0	1384580000	.7430836235020943	.8795555555555555	12266.89036487716	.3743781908527266	1969.562547	3027923007.367499	1	0	89.33333333	5.444326014858677	10738188.3545	.061989163556377	0	0	.0506666666666667	.3545032910182807	0	1100148											1100254					1100320	1101005	1101302	1101708
1100346	2012	0	2.02751103	.0003119033634883	1264978952.197233	2013140.111509127	427.97972972973	0	1384580000	.7430836235020943	.8795555555555555	12530.49863512284	.3743781908527266	1969.562547	3027923007.367499	6	0	89.33333333	5.444326014858677	16028778.11333333	.061989163556377	0	0	.0506666666666667	.3545032910182807	0	1100148											1100254					1100320	1101005	1101302	1101708
1100379	2002	0	1.548568156	.0023660578896167	1001120866.770509	59582434.42710751	1136.69691108556	0	1476160000	.4486204848576088	.857545045045045	8339.829865106482	.2717446858556953	1577.579713	3958802729.580435	32	0	80.40540541	2.933967866903787	3975789.125469561	.0012099859829599	0	198.1504449029778	.0855855855855856	.1785701211445676	0	1100015											1100296					1101450	1101468
1100379	2003	0	1.548568156	0	1001120866.770509	70187970.6567536	1136.69691108556	0	1476160000	.4486204848576088	.857545045045045	8966.99866453098	.2717446858556953	1577.579713	3958802729.580435	8	0	80.40540541	2.933967866903787	6544899.427084581	.0012099859829599	0	125.9588250442275	.0855855855855856	.1785701211445676	0	1100015											1100296					1101450	1101468
1100379	2004	0	1.548568156	0	1001120866.770509	64848432.09913635	1136.69691108556	0	1476160000	.4486204848576088	.857545045045045	9983.405378554942	.2717446858556953	1577.579713	3958802729.580435	40	0	80.40540541	2.933967866903787	9494393.253130075	.0012099859829599	0	136.7443985143089	.0855855855855856	.1785701211445676	0	1100015											1100296					1101450	1101468
1100379	2005	0	1.548568156	.0006202967215785	1001120866.770509	29252933.51449251	1136.69691108556	0	1476160000	.4486204848576088	.857545045045045	10692.47648277542	.2717446858556953	1577.579713	3958802729.580435	10	.66666669	80.40540541	2.933967866903787	6942648.148151403	.0012099859829599	0	167.7288702205412	.0855855855855856	.1785701211445676	0	1100015											1100296					1101450	1101468
1100379	2006	0	1.548568156	.0020761042210076	1001120866.770509	28582470.97993573	1136.69691108556	0	1476160000	.4486204848576088	.857545045045045	11023.58057400802	.2717446858556953	1577.579713	3958802729.580435	16	1	80.40540541	2.933967866903787	4689635.398871881	.0012099859829599	0	170.0322893968835	.0855855855855856	.1785701211445676	0	1100015											1100296					1101450	1101468
1100379	2007	0	1.548568156	0	1001120866.770509	14710968.84954223	1136.69691108556	0	1476160000	.4486204848576088	.857545045045045	10778.03962991576	.2717446858556953	1577.579713	3958802729.580435	10	1	80.40540541	2.933967866903787	5750647.230678697	.0012099859829599	0	170.3298564096103	.0855855855855856	.1785701211445676	0	1100015											1100296					1101450	1101468
1100379	2008	0	1.548568156	.0052919794882713	1001120866.770509	22681483.70482745	1136.69691108556	0	1476160000	.4486204848576088	.857545045045045	12672.59002344067	.2717446858556953	1577.579713	3958802729.580435	25	1	80.40540541	2.933967866903787	4543841.314377135	.0012099859829599	0	166.6292978968143	.0855855855855856	.1785701211445676	0	1100015											1100296					1101450	1101468
1100379	2009	0	1.548568156	.0073494290577112	1001120866.770509	4221613.017860625	1136.69691108556	0	1476160000	.4486204848576088	.857545045045045	15250.16528920141	.2717446858556953	1577.579713	3958802729.580435	52	1	80.40540541	2.933967866903787	7542407.79899266	.0012099859829599	0	168.328843216416	.0855855855855856	.1785701211445676	0	1100015											1100296					1101450	1101468
1100379	2010	0	1.548568156	.0045106494974589	1001120866.770509	3339949.143636265	1136.69691108556	0	1476160000	.4486204848576088	.857545045045045	16288.01091712213	.2717446858556953	1577.579713	3958802729.580435	10	1	80.40540541	2.933967866903787	10543482.5189196	.0012099859829599	0	355.334314077551	.0855855855855856	.1785701211445676	0	1100015											1100296					1101450	1101468
1100379	2011	0	1.548568156	.0001576781064837	1001120866.770509	8261885.513616378	1136.69691108556	0	1476160000	.4486204848576088	.857545045045045	15444.49383770986	.2717446858556953	1577.579713	3958802729.580435	7	1	80.40540541	2.933967866903787	8874336.309749998	.0012099859829599	0	360.8331829368335	.0855855855855856	.1785701211445676	0	1100015											1100296					1101450	1101468
1100379	2012	0	1.548568156	.0002905695790166	1001120866.770509	2934446.796578668	1136.69691108556	0	1476160000	.4486204848576088	.857545045045045	16197.44425312096	.2717446858556953	1577.579713	3958802729.580435	3	1	80.40540541	2.933967866903787	11060141.18	.0012099859829599	0	340.7904205082078	.0855855855855856	.1785701211445676	0	1100015											1100296					1101450	1101468
1100403	2002	0	1.753764983	.0222967598286315	1245223657.073081	71349366.94363712	265.683333333333	0	1866800000	.8530060513712621	.7042939353696326	6044.865224932219	0	1332.34108	2648281329.737945	15	0	89.68570164000001	6.327877560371674	1344482.850021886	.6358448806533523	0	0	.0402833111996459	0	0	1100023											1100205					1100262	1100452	1100809	1100940	1101104	1101401
1100403	2003	0	1.753764983	.0292926168104127	1245223657.073081	67773482.16701923	265.683333333333	0	1866800000	.8530060513712621	.7042939353696326	6358.771193092684	0	1332.34108	2648281329.737945	15	.66666669	89.68570164000001	6.327877560371674	2350775.634138066	.6358448806533524	0	125.795295570383	.0402833111996459	0	0	1100023											1100205					1100262	1100452	1100809	1100940	1101104	1101401
1100403	2004	0	1.753764983	.089544141313734	1245223657.073081	88301407.48626547	265.683333333333	0	1866800000	.8530060513712621	.7042939353696326	8262.762736340208	0	1332.34108	2648281329.737945	26	1	89.68570164000001	6.327877560371674	2361488.113478084	.6358448806533523	0	138.4737212118701	.0402833111996459	0	0	1100023											1100205					1100262	1100452	1100809	1100940	1101104	1101401
1100403	2005	0	1.753764983	0	1245223657.073081	54363716.95849438	265.683333333333	0	1866800000	.8530060513712621	.7042939353696326	8373.243795425744	0	1332.34108	2648281329.737945	24	.33333334	89.68570164000001	6.327877560371674	2926168.145692943	.6358448806533524	0	0	.0402833111996459	0	0	1100023											1100205					1100262	1100452	1100809	1100940	1101104	1101401
1100403	2006	0	1.753764983	.0008891920684621	1245223657.073081	54125901.20086585	265.683333333333	0	1866800000	.8530060513712621	.7042939353696326	8829.593340738791	0	1332.34108	2648281329.737945	28	0	89.68570164000001	6.327877560371674	2006120.376890003	.6358448806533524	0	0	.0402833111996459	0	0	1100023											1100205					1100262	1100452	1100809	1100940	1101104	1101401
1100403	2007	0	1.753764983	0	1245223657.073081	57506421.74071898	265.683333333333	0	1866800000	.8530060513712621	.7042939353696326	8624.782859579804	0	1332.34108	2648281329.737945	13	0	89.68570164000001	6.327877560371674	1936929.44239241	.6358448806533524	0	0	.0402833111996459	0	0	1100023											1100205					1100262	1100452	1100809	1100940	1101104	1101401
1100403	2008	0	1.753764983	0	1245223657.073081	18551415.33728656	265.683333333333	0	1866800000	.8530060513712621	.7042939353696326	10354.76478331566	0	1332.34108	2648281329.737945	84	0	89.68570164000001	6.327877560371674	2222768.497233191	.6358448806533524	0	156.1554563147288	.0402833111996459	0	0	1100023											1100205					1100262	1100452	1100809	1100940	1101104	1101401
1100403	2009	0	1.753764983	0	1245223657.073081	11604935.10066677	265.683333333333	0	1866800000	.8530060513712621	.7042939353696326	12153.29323483185	0	1332.34108	2648281329.737945	8	0	89.68570164000001	6.327877560371674	2663175.275387143	.6358448806533523	0	180.87967801764	.0402833111996459	0	0	1100023											1100205					1100262	1100452	1100809	1100940	1101104	1101401
1100403	2010	0	1.753764983	0	1245223657.073081	8331691.492153317	265.683333333333	0	1866800000	.8530060513712621	.7042939353696326	12574.78827653571	0	1332.34108	2648281329.737945	69	0	89.68570164000001	6.327877560371674	5119065.04376415	.6358448806533524	0	172.897296313501	.0402833111996459	0	0	1100023											1100205					1100262	1100452	1100809	1100940	1101104	1101401
1100403	2011	0	1.753764983	0	1245223657.073081	15766542.91748661	265.683333333333	0	1866800000	.8530060513712621	.7042939353696326	13569.95888829216	0	1332.34108	2648281329.737945	63	0	89.68570164000001	6.327877560371674	7192913.273149999	.6358448806533523	0	62.01852942236316	.0402833111996459	0	0	1100023											1100205					1100262	1100452	1100809	1100940	1101104	1101401
1100403	2012	0	1.753764983	0	1245223657.073081	13470503.26421041	265.683333333333	0	1866800000	.8530060513712621	.7042939353696326	14678.73523093448	0	1332.34108	2648281329.737945	13	0	89.68570164000001	6.327877560371674	10921054.54	.6358448806533524	0	58.57291258330066	.0402833111996459	0	0	1100023											1100205					1100262	1100452	1100809	1100940	1101104	1101401
1100452	2002	0	1.690191852	0	1345519697.092735	133493628.7632713	577.151666666667	0	2387480000	.9025723187443688	.8402848423194304	4592.008452700753	.0000430619715009	1347.655899	3267328211.552687	41	0	90.67480501999999	10.1220317821342	4196226.28234046	.5276606629086493	0	20.23175141451911	.034587995930824	0	.1902312970370844	1100023											1100205					1100338	1100403	1100700	1101401
1100452	2003	0	1.690191852	0	1345519697.092735	146970861.5663466	577.151666666667	0	2387480000	.9025723187443688	.8402848423194304	5423.058500907399	.0000430619715009	1347.655899	3267328211.552687	23	.66666669	90.67480501999999	10.1220317821342	6576758.518567316	.5276606629086494	0	125.795399082162	.034587995930824	0	.1902312970370844	1100023											1100205					1100338	1100403	1100700	1101401
1100452	2004	0	1.690191852	.0010091487785135	1345519697.092735	197901238.2437375	577.151666666667	0	2387480000	.9025723187443688	.8402848423194304	7212.120042428421	.0000430619715009	1347.655899	3267328211.552687	78	1	90.67480501999999	10.1220317821342	8169235.450044324	.5276606629086494	0	136.7836492212899	.034587995930824	0	.1902312970370844	1100023											1100205					1100338	1100403	1100700	1101401
1100452	2005	0	1.690191852	0	1345519697.092735	87926070.62011938	577.151666666667	0	2387480000	.9025723187443688	.8402848423194304	8167.024611619055	.0000430619715009	1347.655899	3267328211.552687	45	1	90.67480501999999	10.1220317821342	5999740.237692007	.5276606629086496	0	0	.034587995930824	0	.1902312970370844	1100023											1100205					1100338	1100403	1100700	1101401
1100452	2006	0	1.690191852	0	1345519697.092735	94495904.5128939	577.151666666667	0	2387480000	.9025723187443688	.8402848423194304	8591.142605019542	.0000430619715009	1347.655899	3267328211.552687	16	1	90.67480501999999	10.1220317821342	3041906.615914512	.5276606629086494	0	0	.034587995930824	0	.1902312970370844	1100023											1100205					1100338	1100403	1100700	1101401
1100452	2007	0	1.690191852	0	1345519697.092735	111134399.2135433	577.151666666667	0	2387480000	.9025723187443688	.8402848423194304	8654.334195369145	.0000430619715009	1347.655899	3267328211.552687	15	1	90.67480501999999	10.1220317821342	2327903.249725862	.5276606629086494	0	0	.034587995930824	0	.1902312970370844	1100023											1100205					1100338	1100403	1100700	1101401
1100452	2008	0	1.690191852	0	1345519697.092735	30644376.89929199	577.151666666667	0	2387480000	.9025723187443688	.8402848423194304	9885.784920360053	.0000430619715009	1347.655899	3267328211.552687	94	1	90.67480501999999	10.1220317821342	3657066.047929592	.5276606629086494	0	156.1554563147288	.034587995930824	0	.1902312970370844	1100023											1100205					1100338	1100403	1100700	1101401
1100452	2009	0	1.690191852	0	1345519697.092735	17091405.59085211	577.151666666667	0	2387480000	.9025723187443688	.8402848423194304	11418.82997408167	.0000430619715009	1347.655899	3267328211.552687	45	.33333334	90.67480501999999	10.1220317821342	9001434.52127777	.5276606629086494	0	168.6695898626031	.034587995930824	0	.1902312970370844	1100023											1100205					1100338	1100403	1100700	1101401
1100452	2010	0	1.690191852	.0052354662196218	1345519697.092735	32581054.90874894	577.151666666667	0	2387480000	.9025723187443688	.8402848423194304	11609.95670351247	.0000430619715009	1347.655899	3267328211.552687	209	0	90.67480501999999	10.1220317821342	11051433.131883	.5276606629086494	0	176.3331175798637	.034587995930824	0	.1902312970370844	1100023											1100205					1100338	1100403	1100700	1101401
1100452	2011	0	1.690191852	0	1345519697.092735	43205584.00114662	577.151666666667	0	2387480000	.9025723187443688	.8402848423194304	12618.60893006168	.0000430619715009	1347.655899	3267328211.552687	24	0	90.67480501999999	10.1220317821342	9688101.3862	.657946710756114	0	59.549688	.034587995930824	0	.1902312970370844	1100023											1100205					1100338	1100403	1100700	1101401
1100452	2012	0	1.690191852	0	1345519697.092735	22405101.08212699	577.151666666667	0	2387480000	.9025723187443688	.8402848423194304	13699.89568214804	.0000430619715009	1347.655899	3267328211.552687	149	0	90.67480501999999	10.1220317821342	15658915.34666666	.6579467107561141	0	56.12893815635939	.034587995930824	0	.1902312970370844	1100023											1100205					1100338	1100403	1100700	1101401
1100502	2002	0	2.135152117	0	697348237.9097149	12067271.36438035	182.537777777778	0	716320000	2.122039405568495	.9073143495254048	8969.761958903511	0	1643.283417	843999407.0327785	3	0	84.7012842	11.43128765210767	6221153.170150386	.1849628414127949	0	197.8843149890866	.0351758793969849	0	0	1100015											1100148					1100288	1100320	1100908
1100502	2003	0	2.135152117	0	697348237.9097149	14367826.61423275	182.537777777778	0	716320000	2.122039405568495	.9073143495254048	11283.16764227081	0	1643.283417	843999407.0327785	8	0	84.7012842	11.43128765210767	7972425.679054504	.1849628414127949	0	125.7186122518834	.0351758793969849	0	0	1100015											1100148					1100288	1100320	1100908
1100502	2004	0	2.135152117	0	697348237.9097149	8988631.522649808	182.537777777778	0	716320000	2.122039405568495	.9073143495254048	12931.60368625119	0	1643.283417	843999407.0327785	8	0	84.7012842	11.43128765210767	9629375.036615232	.1849628414127949	0	138.111842499452	.0351758793969849	0	0	1100015											1100148					1100288	1100320	1100908
1100502	2005	0	2.135152117	0	697348237.9097149	5753310.472689408	182.537777777778	0	716320000	2.122039405568495	.9073143495254048	12281.69444181847	0	1643.283417	843999407.0327785	11	0	84.7012842	11.43128765210767	6878361.86999016	.1849628414127949	0	168.365815297328	.0351758793969849	0	0	1100015											1100148					1100288	1100320	1100908
1100502	2006	0	2.135152117	0	697348237.9097149	3148390.567816504	182.537777777778	0	716320000	2.122039405568495	.9073143495254048	12587.93760350363	0	1643.283417	843999407.0327785	16	0	84.7012842	11.43128765210767	4289532.289623564	.1849628414127949	0	169.9615005832322	.0351758793969849	0	0	1100015											1100148					1100288	1100320	1100908
1100502	2007	0	2.135152117	0	697348237.9097149	349655.0962907351	182.537777777778	0	716320000	2.122039405568495	.9073143495254048	11046.21775026198	0	1643.283417	843999407.0327785	1	0	84.7012842	11.43128765210767	4691831.185847845	.1849628414127949	0	170.3552679814263	.0351758793969849	0	0	1100015											1100148					1100288	1100320	1100908
1100502	2008	0	2.135152117	0	697348237.9097149	3120692.622669583	182.537777777778	0	716320000	2.122039405568495	.9073143495254048	11594.45091485544	0	1643.283417	843999407.0327785	1	0	84.7012842	11.43128765210767	3548716.985309398	.1849628414127949	0	166.3951583681536	.0351758793969849	0	0	1100015											1100148					1100288	1100320	1100908
1100502	2009	0	2.135152117	0	697348237.9097149	734585.2259420652	182.537777777778	0	716320000	2.122039405568495	.9073143495254048	13613.88341529689	0	1643.283417	843999407.0327785	12	0	84.7012842	11.43128765210767	8032875.07573801	.1849628414127949	0	174.0241800169714	.0351758793969849	0	0	1100015											1100148					1100288	1100320	1100908
1100502	2010	0	2.135152117	.0857251464506244	697348237.9097149	357817.7291676286	182.537777777778	0	716320000	2.122039405568495	.9073143495254048	13815.42114500933	0	1643.283417	843999407.0327785	1	0	84.7012842	11.43128765210767	14384226.9333897	.1849628414127949	0	411.5009992675325	.0351758793969849	0	0	1100015											1100148					1100288	1100320	1100908
1100502	2011	0	2.135152117	0	697348237.9097149	534442.4874134383	182.537777777778	0	716320000	2.122039405568495	.9073143495254048	13924.10969682836	0	1643.283417	843999407.0327785	4	0	84.7012842	11.43128765210767	12217838.52525	.1849628414127949	0	0	.0351758793969849	0	0	1100015											1100148					1100288	1100320	1100908
1100502	2012	0	2.135152117	0	697348237.9097149	301186.074449965	182.537777777778	0	716320000	2.122039405568495	.9073143495254048	13816.96206467662	0	1643.283417	843999407.0327785	2	0	84.7012842	11.43128765210767	10224613.80333333	.1849628414127949	0	0	.0351758793969849	0	0	1100015											1100148					1100288	1100320	1100908
1100601	2002	0	2.221012501	0	1248417572.388425	74845164.58442535	188.9964	0	1374860000	.3940113941805688	.4902975420439845	12016.46071162782	.0153051425670993	1620.814886	1961872198.157161	7	0	98.05950841000001	2.830459601403232	2992162.402514102	.915981280928643	0	19.81674112909308	.0776196636481242	0	0	1100023											1100114					1101005	1101401
1100601	2003	0	2.221012501	0	1248417572.388425	43457190.96225503	188.9964	0	1374860000	.3940113941805688	.4902975420439845	13270.02715350724	.0153051425670993	1620.814886	1961872198.157161	4	0	98.05950841000001	2.830459601403232	5047576.085185895	.915981280928643	0	125.7673099457697	.0776196636481242	0	0	1100023											1100114					1101005	1101401
1100601	2004	0	2.221012501	.0017357139985977	1248417572.388425	38794266.77964521	188.9964	0	1374860000	.3940113941805688	.4902975420439845	15401.18694657625	.0153051425670993	1620.814886	1961872198.157161	0	0	98.05950841000001	2.830459601403232	7988144.371096368	.915981280928643	0	138.4702232141484	.0776196636481242	0	0	1100023											1100114					1101005	1101401
1100601	2005	0	2.221012501	0	1248417572.388425	26119081.3264206	188.9964	0	1374860000	.3940113941805688	.4902975420439845	15230.3432307174	.0153051425670993	1620.814886	1961872198.157161	2	0	98.05950841000001	2.830459601403232	6679865.567218838	.915981280928643	0	0	.0776196636481242	0	0	1100023											1100114					1101005	1101401
1100601	2006	0	2.221012501	0	1248417572.388425	19576427.71500615	188.9964	0	1374860000	.3940113941805688	.4902975420439845	15391.23710430917	.0153051425670993	1620.814886	1961872198.157161	32	0	98.05950841000001	2.830459601403232	4614705.603920548	.915981280928643	0	0	.0776196636481242	0	0	1100023											1100114					1101005	1101401
1100601	2007	0	2.221012501	0	1248417572.388425	17191623.8049096	188.9964	0	1374860000	.3940113941805688	.4902975420439845	15088.80315982038	.0153051425670993	1620.814886	1961872198.157161	8	0	98.05950841000001	2.830459601403232	5584328.032126992	.915981280928643	0	0	.0776196636481242	0	0	1100023											1100114					1101005	1101401
1100601	2008	0	2.221012501	0	1248417572.388425	7959428.084037744	188.9964	0	1374860000	.3940113941805688	.4902975420439845	17963.40792335304	.0153051425670993	1620.814886	1961872198.157161	4	0	98.05950841000001	2.830459601403232	5329613.589643518	.915981280928643	0	0	.0776196636481242	0	0	1100023											1100114					1101005	1101401
1100601	2009	0	2.221012501	0	1248417572.388425	2783856.458668722	188.9964	0	1374860000	.3940113941805688	.4902975420439845	21208.70014886737	.0153051425670993	1620.814886	1961872198.157161	1	0	98.05950841000001	2.830459601403232	5802559.15319276	.915981280928643	0	0	.0776196636481242	0	0	1100023											1100114					1101005	1101401
1100601	2010	0	2.221012501	0	1248417572.388425	1055314.190433286	188.9964	0	1374860000	.3940113941805688	.4902975420439845	21722.80859631686	.0153051425670993	1620.814886	1961872198.157161	2	0	98.05950841000001	2.830459601403232	9667258.007289451	.915981280928643	0	176.5061019584729	.0776196636481242	0	0	1100023											1100114					1101005	1101401
1100601	2011	0	2.221012501	.0024300375801152	1248417572.388425	1347605.501268927	188.9964	0	1374860000	.3940113941805688	.4902975420439845	24036.71686385738	.0153051425670993	1620.814886	1961872198.157161	0	0	98.05950841000001	2.830459601403232	11088640.1584	.915981280928643	0	58.67690588235294	.0776196636481242	0	0	1100023											1100114					1101005	1101401
1100601	2012	0	2.221012501	.001104272562107	1248417572.388425	908271.3568862354	188.9964	0	1374860000	.3940113941805688	.4902975420439845	23596.08860075635	.0153051425670993	1620.814886	1961872198.157161	0	0	98.05950841000001	2.830459601403232	11820136.01666667	.915981280928643	0	55.41377601585728	.0776196636481242	0	0	1100023											1100114					1101005	1101401
1100700	2002	0	1.586552774	.053799002989927	1276938876.062357	98267406.88775489	278.425714285714	0	1743180000	.5611493436711849	.7872670807453416	5265.299367130804	.2381898162847868	1261.391238	3442933724.844716	18	0	96.27329193	3.617554386865739	661142.6246898673	.1805987453442969	0	20.21307595167494	.0248447204968944	.1829721392360867	0	1100106											1100338					1100452	1101005	1101401
1100700	2003	0	1.586552774	0	1276938876.062357	85903864.1224447	278.425714285714	0	1743180000	.5611493436711849	.7872670807453416	6191.303704320972	.2381898162847868	1261.391238	3442933724.844716	37	0	96.27329193	3.617554386865739	1572658.242755595	.1805987453442969	0	125.7715354232338	.0248447204968944	.1829721392360867	0	1100106											1100338					1100452	1101005	1101401
1100700	2004	0	1.586552774	.0006560090304795	1276938876.062357	123252703.6130886	278.425714285714	0	1743180000	.5611493436711849	.7872670807453416	7291.147650138922	.2381898162847868	1261.391238	3442933724.844716	4	0	96.27329193	3.617554386865739	1196291.200410435	.1805987453442969	0	136.7908272196285	.0248447204968944	.1829721392360867	0	1100106											1100338					1100452	1101005	1101401
1100700	2005	0	1.586552774	0	1276938876.062357	74417108.06287386	278.425714285714	0	1743180000	.5611493436711849	.7872670807453416	8250.039741169425	.2381898162847868	1261.391238	3442933724.844716	5	0	96.27329193	3.617554386865739	819979.49894804	.180598745344297	0	158.7873311640615	.0248447204968944	.1829721392360867	0	1100106											1100338					1100452	1101005	1101401
1100700	2006	0	1.586552774	.0003822256443619	1276938876.062357	61773968.66798039	278.425714285714	0	1743180000	.5611493436711849	.7872670807453416	8373.453565483182	.2381898162847868	1261.391238	3442933724.844716	8	0	96.27329193	3.617554386865739	1020458.641345183	.180598745344297	0	163.1631872728958	.0248447204968944	.1829721392360867	0	1100106											1100338					1100452	1101005	1101401
1100700	2007	0	1.586552774	.0017140268495409	1276938876.062357	74993861.10478573	278.425714285714	0	1743180000	.5611493436711849	.7872670807453416	8162.313717897691	.2381898162847868	1261.391238	3442933724.844716	0	0	96.27329193	3.617554386865739	1089696.918444147	.180598745344297	0	163.7240122612172	.0248447204968944	.1829721392360867	0	1100106											1100338					1100452	1101005	1101401
1100700	2008	0	1.586552774	0	1276938876.062357	27664789.95513243	278.425714285714	0	1743180000	.5611493436711849	.7872670807453416	9024.753114916126	.2381898162847868	1261.391238	3442933724.844716	20	0	96.27329193	3.617554386865739	1897190.882485389	.1805987453442969	0	156.1554563147288	.0248447204968944	.1829721392360867	0	1100106											1100338					1100452	1101005	1101401
1100700	2009	0	1.586552774	.0065781200730187	1276938876.062357	24899313.74571769	278.425714285714	0	1743180000	.5611493436711849	.7872670807453416	11645.61765936735	.2381898162847868	1261.391238	3442933724.844716	61	0	96.27329193	3.617554386865739	2391997.092504076	.1805987453442969	0	161.8907529818898	.0248447204968944	.1829721392360867	0	1100106											1100338					1100452	1101005	1101401
1100700	2010	0	1.586552774	0	1276938876.062357	19321073.4251891	278.425714285714	0	1743180000	.5611493436711849	.7872670807453416	12534.26014965476	.2381898162847868	1261.391238	3442933724.844716	21	0	96.27329193	3.617554386865739	4101397.31995245	.1805987453442969	0	172.8406751255137	.0248447204968944	.1829721392360867	0	1100106											1100338					1100452	1101005	1101401
1100700	2011	0	1.586552774	0	1276938876.062357	27344243.57885654	278.425714285714	0	1743180000	.5611493436711849	.7872670807453416	13836.19466037736	.2381898162847868	1261.391238	3442933724.844716	3	0	96.27329193	3.617554386865739	4259961.8588	.1805987453442969	0	0	.0248447204968944	.1829721392360867	0	1100106											1100338					1100452	1101005	1101401
1100700	2012	0	1.586552774	.0180100104409115	1276938876.062357	14044416.12661552	278.425714285714	0	1743180000	.5611493436711849	.7872670807453416	15711.63588920113	.2381898162847868	1261.391238	3442933724.844716	15	0	96.27329193	3.617554386865739	5335477.576666666	.1805987453442969	0	57.54502740798748	.0248447204968944	.1829721392360867	0	1100106											1100338					1100452	1101005	1101401
1100809	2002	0	1.739766247	.0345556352362417	1159068323.491617	85141748.59694193	750.098311688312	0	1276940000	.121150732158105	.758745476477684	6649.203414456932	0	1582.477015	6842715559.639645	16	1	94.69240048	2.445812609647823	1301194.127070645	.0700787337861502	0	19.40898925400886	.0928829915560917	.0855439299194365	.0007706962399108	1100205											1100403					1100940	1101104
1100809	2003	0	1.739766247	0	1159068323.491617	98746843.95334657	750.098311688312	0	1276940000	.121150732158105	.758745476477684	8369.407410651602	0	1582.477015	6842715559.639645	8	.33333334	94.69240048	2.445812609647823	2565973.569564193	.0700787337861502	0	125.7795587495645	.0928829915560917	.0855439299194365	.0007706962399108	1100205											1100403					1100940	1101104
1100809	2004	0	1.739766247	.0106496830909101	1159068323.491617	154234231.4202718	750.098311688312	0	1276940000	.121150732158105	.758745476477684	8773.730104757045	0	1582.477015	6842715559.639645	48	0	94.69240048	2.445812609647823	4860769.815488503	.0700787337861502	0	138.4673779355892	.0928829915560917	.0855439299194365	.0007706962399108	1100205											1100403					1100940	1101104
1100809	2005	0	1.739766247	.0000644476961544	1159068323.491617	127156449.4500444	750.098311688312	0	1276940000	.121150732158105	.758745476477684	11162.12881285711	0	1582.477015	6842715559.639645	63	0	94.69240048	2.445812609647823	5419704.521388432	.0700787337861502	0	158.7567464048807	.0928829915560917	.0855439299194365	.0961159540773371	1100205											1100403					1100940	1101104
1100809	2006	0	1.739766247	0	1159068323.491617	55736813.55021558	750.098311688312	0	1276940000	.121150732158105	.758745476477684	10691.14771646553	0	1582.477015	6842715559.639645	154	0	94.69240048	2.445812609647823	3521335.408086998	.0700787337861502	0	163.0515752462355	.0928829915560917	.0855439299194365	.0961159540773371	1100205											1100403					1100940	1101104
1100809	2007	0	1.739766247	.0024656598531395	1159068323.491617	48040045.44008435	750.098311688312	0	1276940000	.121150732158105	.758745476477684	15608.98086952535	0	1582.477015	6842715559.639645	37	0	94.69240048	2.445812609647823	1915700.515845669	.2705868575560891	0	163.7265434463053	.0928829915560917	.0855439299194365	.0961159540773371	1100205											1100403					1100940	1101104
1100809	2008	0	1.739766247	0	1159068323.491617	50266814.46431048	750.098311688312	0	1276940000	.121150732158105	.758745476477684	13588.88057369155	0	1582.477015	6842715559.639645	60	0	94.69240048	2.445812609647823	2358658.947934338	.2705868575560891	0	156.2447390227418	.0928829915560917	.0855439299194365	.0961159540773371	1100205											1100403					1100940	1101104
1100809	2009	0	1.739766247	0	1159068323.491617	12298217.79261325	750.098311688312	0	1276940000	.121150732158105	.758745476477684	13774.08153113536	0	1582.477015	6842715559.639645	8	0	94.69240048	2.445812609647823	1760890.115899805	.2705868575560891	0	180.6634172159948	.0928829915560917	.0855439299194365	.0961159540773371	1100205											1100403					1100940	1101104
1100809	2010	0	1.739766247	0	1159068323.491617	11796755.4799324	750.098311688312	0	1276940000	.121150732158105	.758745476477684	16303.76883795029	0	1582.477015	6842715559.639645	22	0	94.69240048	2.445812609647823	3504759.4807125	.2705868575560891	0	172.9280430912687	.0928829915560917	.0855439299194365	.0961159540773371	1100205											1100403					1100940	1101104
1100809	2011	0	1.739766247	0	1159068323.491617	18510919.6194194	750.098311688312	0	1276940000	.121150732158105	.758745476477684	17700.05487691205	0	1582.477015	6842715559.639645	100	0	94.69240048	2.445812609647823	2358657.66905	.2705868575560891	0	62.02459595959596	.0928829915560917	.0855439299194365	.0961159540773371	1100205											1100403					1100940	1101104
1100809	2012	0	1.739766247	0	1159068323.491617	17770458.89853764	750.098311688312	0	1276940000	.121150732158105	.758745476477684	21438.40672801147	0	1582.477015	6842715559.639645	4	0	94.69240048	2.445812609647823	7350917.263333333	.3659317654932914	0	340.7962844025786	.0928829915560917	.0855439299194365	.0961159540773371	1100205											1100403					1100940	1101104
1100908	2002	0	1.56536134	0	679883113.3278469	9002638.368477654	119.417	0	682900000	.6627808200081837	.7550675675675675	11430.65062234068	0	1846.107429	893206294.0395442	6	0	95.77702703	4.057293398158206	848195.9601860831	.3764614408312766	0	191.554150007152	.1368243243243243	0	0	1100049											1100148					1100254	1100288	1100502
1100908	2003	0	1.56536134	0	679883113.3278469	9546376.144019082	119.417	0	682900000	.6627808200081837	.7550675675675675	13045.38712154745	0	1846.107429	893206294.0395442	9	0	95.77702703	4.057293398158206	1713896.336240858	.3764614408312766	0	125.7070487297852	.1368243243243243	0	0	1100049											1100148					1100254	1100288	1100502
1100908	2004	0	1.56536134	0	679883113.3278469	6043461.602677702	119.417	0	682900000	.6627808200081837	.7550675675675675	14208.01468324964	0	1846.107429	893206294.0395442	8	0	95.77702703	4.057293398158206	3980435.069202478	.3764614408312766	0	136.9250043236674	.1368243243243243	0	0	1100049											1100148					1100254	1100288	1100502
1100908	2005	0	1.56536134	.0004194744796314	679883113.3278469	4612452.116411462	119.417	0	682900000	.6627808200081837	.7550675675675675	14728.85803432427	0	1846.107429	893206294.0395442	4	0	95.77702703	4.057293398158206	3939588.750469252	.3764614408312766	0	167.269339069252	.1368243243243243	0	0	1100049											1100148					1100254	1100288	1100502
1100908	2006	0	1.56536134	0	679883113.3278469	3029297.274787003	119.417	0	682900000	.6627808200081837	.7550675675675675	17033.25788637125	0	1846.107429	893206294.0395442	6	0	95.77702703	4.057293398158206	2341444.512077868	.3764614408312766	0	170.6496038244598	.1368243243243243	0	0	1100049											1100148					1100254	1100288	1100502
1100908	2007	0	1.56536134	0	679883113.3278469	797138.4699030358	119.417	0	682900000	.6627808200081837	.7550675675675675	15200.73313976213	0	1846.107429	893206294.0395442	7	0	95.77702703	4.057293398158206	2198523.782518374	.3764614408312766	0	170.0950364546654	.1368243243243243	0	0	1100049											1100148					1100254	1100288	1100502
1100908	2008	0	1.56536134	0	679883113.3278469	5013991.4820427	119.417	0	682900000	.6627808200081837	.7550675675675675	15613.75024589163	0	1846.107429	893206294.0395442	2	0	95.77702703	4.057293398158206	2188630.498354806	.3764614408312766	0	167.0981682155715	.1368243243243243	0	0	1100049											1100148					1100254	1100288	1100502
1100908	2009	0	1.56536134	0	679883113.3278469	515124.2355383978	119.417	0	682900000	.6627808200081837	.7550675675675675	18107.18122546206	0	1846.107429	893206294.0395442	4	0	95.77702703	4.057293398158206	3638335.018756887	.3764614408312766	0	167.65208251635	.1368243243243243	0	0	1100049											1100148					1100254	1100288	1100502
1100908	2010	0	1.56536134	.1420161002206476	679883113.3278469	25259.60125673064	119.417	0	682900000	.6627808200081837	.7550675675675675	17412.93959468543	0	1846.107429	893206294.0395442	0	0	95.77702703	4.057293398158206	3761215.9865997	.3764614408312766	0	128.3727641387373	.1368243243243243	0	0	1100049											1100148					1100254	1100288	1100502
1100908	2011	0	1.56536134	0	679883113.3278469	715729.4938082078	119.417	0	682900000	.6627808200081837	.7550675675675675	17739.74908112583	0	1846.107429	893206294.0395442	3	0	95.77702703	4.057293398158206	2575786.3084	.3764614408312766	0	0	.1368243243243243	0	0	1100049											1100148					1100254	1100288	1100502
1100908	2012	0	1.56536134	0	679883113.3278469	33244.26610584572	119.417	0	682900000	.6627808200081837	.7550675675675675	17563.09602649007	0	1846.107429	893206294.0395442	5	0	95.77702703	4.057293398158206	2517063.856666667	.3764614408312766	0	0	.1368243243243243	0	0	1100049											1100148					1100254	1100288	1100502
1100924	2002	0	1.406931636	.0592887584471782	2234756879.27896	98818274.57307836	293.771475409836	0	2615470000	.1241997340327382	.7268445839874411	10909.80171034408	.2271958485959829	1259.846153	5128835459.761061	0	0	97.17425432	1.45374131389026	1881560.717100186	.0085650221237272	.5654848629337631	189.9542077386319	.2417582417582418	0	0	1100064											1100072					1100189	1100304	1101450	1101468
1100924	2003	0	1.406931636	0	2234756879.27896	147076560.1967015	293.771475409836	0	2615470000	.1241997340327382	.7268445839874411	12561.86160324234	.2271958485959829	1259.846153	5128835459.761061	0	0	97.17425432	1.45374131389026	3710951.414650444	.0085650221237272	1.126390412464471	125.9724934782342	.2417582417582418	0	0	1100064											1100072					1100189	1100304	1101450	1101468
1100924	2004	0	1.406931636	.0058356375176803	2234756879.27896	89080421.66038224	293.771475409836	0	2615470000	.1241997340327382	.7268445839874411	15581.74177189956	.2271958485959829	1259.846153	5128835459.761061	90	0	97.17425432	1.45374131389026	5402962.566488363	.0085650221237272	1.034334630362233	138.0966486773948	.2417582417582418	0	0	1100064											1100072					1100189	1100304	1101450	1101468
1100924	2005	0	1.406931636	.0010592650693264	2234756879.27896	50613831.7646803	293.771475409836	0	2615470000	.1241997340327382	.7268445839874411	18426.53711148757	.2271958485959829	1259.846153	5128835459.761061	27	0	97.17425432	1.45374131389026	4841796.370096985	.0085650221237272	.9936888525801446	168.4229207180055	.2417582417582418	0	0	1100064											1100072					1100189	1100304	1101450	1101468
1100924	2006	0	1.406931636	0	2234756879.27896	16112985.8696326	293.771475409836	0	2615470000	.1241997340327382	.7268445839874411	18221.46134184094	.228778420978148	1259.846153	5128835459.761061	59	0	97.17425432	1.45374131389026	4034159.832408401	.0085650221237272	.6170946742605921	170.9066062398581	.2417582417582418	0	0	1100064											1100072					1100189	1100304	1101450	1101468
1100924	2007	0	1.406931636	0	2234756879.27896	12846280.59968062	293.771475409836	0	2615470000	.1241997340327382	.7268445839874411	18618.63632550329	.228778420978148	1259.846153	5128835459.761061	21	0	97.17425432	1.45374131389026	8428102.560798392	.0085650221237272	.4992996221698993	170.9590529480633	.2417582417582418	0	0	1100064											1100072					1100189	1100304	1101450	1101468
1100924	2008	0	1.406931636	0	2234756879.27896	18281451.51238954	293.771475409836	0	2615470000	.1241997340327382	.7268445839874411	20735.90594236513	.228778420978148	1259.846153	5128835459.761061	24	0	97.17425432	1.45374131389026	12621311.3640707	.0085650221237272	.507498521854899	165.8794224588694	.2417582417582418	0	0	1100064											1100072					1100189	1100304	1101450	1101468
1100924	2009	0	1.406931636	0	2234756879.27896	5968371.930966309	293.771475409836	0	2615470000	.1241997340327382	.7268445839874411	27370.87795192158	.228778420978148	1259.846153	5128835459.761061	36	0	97.17425432	1.45374131389026	16043388.83200157	.0085650221237272	.7111735609710593	174.9796243148174	.2417582417582418	0	0	1100064											1100072					1100189	1100304	1101450	1101468
1100924	2010	0	1.406931636	0	2234756879.27896	3533866.374465033	293.771475409836	0	2615470000	.1241997340327382	.7268445839874411	29049.47407596003	.228778420978148	1259.846153	5128835459.761061	5	0	97.17425432	1.45374131389026	23066053.28255565	.0085650221237272	.741151909573581	176.441161705558	.2417582417582418	0	0	1100064											1100072					1100189	1100304	1101450	1101468
1100924	2011	0	1.406931636	0	2234756879.27896	4815405.389947446	293.771475409836	0	2615470000	.1241997340327382	.7268445839874411	36326.6940611588	.228778420978148	1259.846153	5128835459.761061	9	0	97.17425432	1.45374131389026	19529130.4037	.0085650221237272	.7421025391979681	203.0250539618763	.2417582417582418	0	0	1100064											1100072					1100189	1100304	1101450	1101468
1100924	2012	0	1.406931636	.0026227953006213	2234756879.27896	16934568.73101259	293.771475409836	0	2615470000	.1241997340327382	.7268445839874411	40346.58798283262	.228778420978148	1259.846153	5128835459.761061	22	0	97.17425432	1.45374131389026	35047015.1	.0085650221237272	.8338913612013329	191.6913929457946	.2417582417582418	0	0	1100064											1100072					1100189	1100304	1101450	1101468
1100940	2002	0	1.561176989	.0012042015878929	795225198.1587563	90021110.9453516	618.607450980392	0	1121570000	.4362591543801641	.8955489614243324	4205.988540020171	0	1137.689066	3862383134.158053	37	0	92.04747774000001	3.587681366318062	418924.7380107464	.2211452423983676	0	0	.0231454005934718	0	.1283122205450133	1100130											1100205					1100262	1100403	1100809	1101104
1100940	2003	0	1.561176989	3.12993301309e-06	795225198.1587563	126738492.8750657	618.607450980392	0	1121570000	.4362591543801641	.8955489614243324	5014.714719079695	0	1137.689066	3862383134.158053	23	0	92.04747774000001	3.587681366318062	858271.8745464518	.2211452423983676	1.126390412464471	125.8196749152005	.0231454005934718	0	.1283122205450133	1100130											1100205					1100262	1100403	1100809	1101104
1100940	2004	0	1.561176989	0	795225198.1587563	134946003.6847949	618.607450980392	0	1121570000	.4362591543801641	.8955489614243324	5533.128158915588	0	1137.689066	3862383134.158053	34	0	92.04747774000001	3.587681366318062	1035338.794482516	.2211452423983676	0	138.4391019752185	.0231454005934718	0	.1283122205450133	1100130											1100205					1100262	1100403	1100809	1101104
1100940	2005	0	1.561176989	.0003703396832008	795225198.1587563	77047549.91114213	618.607450980392	0	1121570000	.4362591543801641	.8955489614243324	5989.013682459732	0	1137.689066	3862383134.158053	37	.66666669	92.04747774000001	3.587681366318062	870985.7887832796	.2211452423983676	0	158.7305517299337	.0231454005934718	0	.1283122447937121	1100130											1100205					1100262	1100403	1100809	1101104
1100940	2006	0	1.561176989	.0022687767523297	795225198.1587563	68181596.42887397	618.607450980392	0	1121570000	.4362591543801641	.8955489614243324	6501.444184674541	0	1137.689066	3862383134.158053	18	1	92.04747774000001	3.587681366318062	626456.5220820057	.2211452423983676	0	163.1334789289188	.0231454005934718	0	.1283122447937121	1100130											1100205					1100262	1100403	1100809	1101104
1100940	2007	0	1.561176989	0	795225198.1587563	69849713.06444943	618.607450980392	0	1121570000	.4362591543801641	.8955489614243324	7029.926618393688	0	1137.689066	3862383134.158053	17	1	92.04747774000001	3.587681366318062	463034.097994683	.2211452423983676	0	163.731209870232	.0231454005934718	0	.1283122447937122	1100130											1100205					1100262	1100403	1100809	1101104
1100940	2008	0	1.561176989	0	795225198.1587563	48796875.39595812	618.607450980392	0	1121570000	.4362591543801641	.8955489614243324	8843.306130296178	0	1137.689066	3862383134.158053	15	1	92.04747774000001	3.587681366318062	816029.5315685597	.2211452423983676	0	156.1501187615324	.0231454005934718	0	.1283122447937121	1100130											1100205					1100262	1100403	1100809	1101104
1100940	2009	0	1.561176989	0	795225198.1587563	31033132.41304454	618.607450980392	0	1121570000	.4362591543801641	.8955489614243324	11701.70384747157	0	1137.689066	3862383134.158053	131	.33333334	92.04747774000001	3.587681366318062	1876853.484504761	.2211452423983676	0	161.961140265795	.0231454005934718	0	.1283122447937121	1100130											1100205					1100262	1100403	1100809	1101104
1100940	2010	0	1.561176989	0	795225198.1587563	35341310.99294072	618.607450980392	0	1121570000	.4362591543801641	.8955489614243324	16442.88817853258	0	1137.689066	3862383134.158053	101	0	92.04747774000001	3.587681366318062	2242950.69416895	.2211452423983676	0	172.9369728130214	.0231454005934718	0	.1283122447937122	1100130											1100205					1100262	1100403	1100809	1101104
1100940	2011	0	1.561176989	.0021686937060464	795225198.1587563	53986380.39911345	618.607450980392	0	1121570000	.4362591543801641	.8955489614243324	16274.45475860576	0	1137.689066	3862383134.158053	34	0	92.04747774000001	3.587681366318062	1846914.9415	.2857943179796614	0	60.90260472028111	.0231454005934718	0	.1283122447937122	1100130											1100205					1100262	1100403	1100809	1101104
1100940	2012	0	1.561176989	.0002774203744571	795225198.1587563	49116019.28194425	618.607450980392	0	1121570000	.4362591543801641	.8955489614243324	16127.56007793895	0	1137.689066	3862383134.158053	12	0	92.04747774000001	3.587681366318062	2206479.043333333	.2857943424147756	0	57.50895509954739	.0231454005934718	0	.1283122447937122	1100130											1100205					1100262	1100403	1100809	1101104
1101005	2002	0	2.045364997	.0211654448793209	1177090325.145628	36058609.41267128	532.442459016393	0	1388520000	.3579406522428205	.814773980154355	7948.37837938764	.6673510448666363	1708.19594	5067879238.174419	1	0	97.24366042	2.255775929680222	606711.6853248758	.2320769864607408	0	20.44541015801603	.0132304299889746	.1934791683835049	0	1100106											1100114					1100320	1100346	1100601	1100700	1101302	1101401
1101005	2003	0	2.045364997	.000400673527669	1177090325.145628	30415809.0312405	532.442459016393	0	1388520000	.3579406522428205	.814773980154355	9241.091391273858	.6673510448666363	1708.19594	5067879238.174419	0	0	97.24366042	2.255775929680222	2658051.044888975	.2320769864607408	0	125.8071106216879	.0132304299889746	.1934791683835049	0	1100106											1100114					1100320	1100346	1100601	1100700	1101302	1101401
1101005	2004	0	2.045364997	.0046019943632491	1177090325.145628	28224547.87877499	532.442459016393	0	1388520000	.3579406522428205	.814773980154355	11298.55138112112	.6673510448666363	1708.19594	5067879238.174419	2	0	97.24366042	2.255775929680222	4663911.017440155	.2320769864607408	0	138.4552809690232	.0132304299889746	.1934791683835049	0	1100106											1100114					1100320	1100346	1100601	1100700	1101302	1101401
1101005	2005	0	2.045364997	.0000218060110031	1177090325.145628	23659595.56955576	532.442459016393	0	1388520000	.3579406522428205	.814773980154355	11933.35305214485	.6673510448666363	1708.19594	5067879238.174419	0	0	97.24366042	2.255775929680222	5137255.129186214	.2320769864607409	0	0	.0132304299889746	.1934791683835049	0	1100106											1100114					1100320	1100346	1100601	1100700	1101302	1101401
1101005	2006	0	2.045364997	.0064629532663775	1177090325.145628	18817256.16030088	532.442459016393	0	1388520000	.3579406522428205	.814773980154355	12291.48292403213	.6673510448666363	1708.19594	5067879238.174419	0	0	97.24366042	2.255775929680222	3886098.973330855	.2320769864607409	0	0	.0132304299889746	.1934791683835049	0	1100106											1100114					1100320	1100346	1100601	1100700	1101302	1101401
1101005	2007	0	2.045364997	.017120502520896	1177090325.145628	17182343.20363202	532.442459016393	0	1388520000	.3579406522428205	.814773980154355	11749.50165167752	.6673510448666363	1708.19594	5067879238.174419	3	0	97.24366042	2.255775929680222	4292795.961523434	.2320769864607408	0	0	.0132304299889746	.1934791683835049	0	1100106											1100114					1100320	1100346	1100601	1100700	1101302	1101401
1101005	2008	0	2.045364997	0	1177090325.145628	4694199.686214838	532.442459016393	0	1388520000	.3579406522428205	.814773980154355	12242.44480559351	.6673510448666363	1708.19594	5067879238.174419	15	0	97.24366042	2.255775929680222	3756617.709485679	.2320769864607409	0	0	.0132304299889746	.1934791683835049	0	1100106											1100114					1100320	1100346	1100601	1100700	1101302	1101401
1101005	2009	0	2.045364997	.002663682912148	1177090325.145628	5007491.774039755	532.442459016393	0	1388520000	.3579406522428205	.814773980154355	12418.22679475113	.6673510448666363	1708.19594	5067879238.174419	3	0	97.24366042	2.255775929680222	4696658.135184948	.2320769864607409	0	0	.0132304299889746	.1934791683835049	0	1100106											1100114					1100320	1100346	1100601	1100700	1101302	1101401
1101005	2010	0	2.045364997	0	1177090325.145628	1088586.015448391	532.442459016393	0	1388520000	.3579406522428205	.814773980154355	12717.06659121453	.6673510448666363	1708.19594	5067879238.174419	1	0	97.24366042	2.255775929680222	9909327.5153256	.2320769864607408	0	176.5626612430669	.0132304299889746	.1934791683835049	0	1100106											1100114					1100320	1100346	1100601	1100700	1101302	1101401
1101005	2011	0	2.045364997	.0003415028323353	1177090325.145628	2217637.819132691	532.442459016393	0	1388520000	.3579406522428205	.814773980154355	13457.16700271169	.6673510448666363	1708.19594	5067879238.174419	0	0	97.24366042	2.255775929680222	11359189.70895	.2320769864607408	0	58.66283505154639	.0132304299889746	.1934791683835049	0	1100106											1100114					1100320	1100346	1100601	1100700	1101302	1101401
1101005	2012	0	2.045364997	.0006201385786006	1177090325.145628	1447021.947398957	532.442459016393	0	1388520000	.3579406522428205	.814773980154355	14272.97498250525	.6673510448666363	1708.19594	5067879238.174419	0	0	97.24366042	2.255775929680222	16538260.60666667	.2320769864607409	0	0	.0132304299889746	.1934791683835049	0	1100106											1100114					1100320	1100346	1100601	1100700	1101302	1101401
1101104	2002	0	1.498892717	.0439999138527494	654613784.1330556	21433063.3044299	392.2508	0	839500000	.1729396198989764	.6416430594900849	7776.344918941659	0	1231.539349	4082349668.70179	7	0	90.65155806999999	1.936384837537406	391803.5096594268	.087967728640824	0	0	.1005665722379603	.0400479801402794	.5176617009603514	1100205											1100403					1100809	1100940
1101104	2003	0	1.498892717	.0000212548183072	654613784.1330556	28010784.80111041	392.2508	0	839500000	.1729396198989764	.6416430594900849	8983.57506276745	0	1231.539349	4082349668.70179	25	0	90.65155806999999	1.936384837537406	1177705.822146002	.087967728640824	1.134212568106586	0	.1005665722379603	.0400479801402794	.5176617009603514	1100205											1100403					1100809	1100940
1101104	2004	0	1.498892717	0	654613784.1330556	44580607.66035605	392.2508	0	839500000	.1729396198989764	.6416430594900849	9520.918266136532	0	1231.539349	4082349668.70179	62	0	90.65155806999999	1.936384837537406	6259571.68154805	.087967728640824	0	0	.1005665722379603	.0400479801402794	.5176617009603514	1100205											1100403					1100809	1100940
1101104	2005	0	1.498892717	.0018031527196225	654613784.1330556	34611800.41087707	392.2508	0	839500000	.1729396198989764	.6416430594900849	9764.860796753599	0	1231.539349	4082349668.70179	2	0	90.65155806999999	1.936384837537406	4962447.685165277	.087967728640824	0	0	.1005665722379603	.0400479801402794	.5178114001466301	1100205											1100403					1100809	1100940
1101104	2006	0	1.498892717	0	654613784.1330556	22166769.19053263	392.2508	0	839500000	.1729396198989764	.6416430594900849	9862.560819741349	0	1231.539349	4082349668.70179	8	0	90.65155806999999	1.936384837537406	2040737.295077197	.087967728640824	.6170583018290077	0	.1005665722379603	.0400479801402794	.5178114001466301	1100205											1100403					1100809	1100940
1101104	2007	0	1.498892717	0	654613784.1330556	19570216.25595663	392.2508	0	839500000	.1729396198989764	.6416430594900849	11748.83251889215	0	1231.539349	4082349668.70179	16	0	90.65155806999999	1.936384837537406	708010.7952118358	.087967728640824	.4987518521661152	0	.1005665722379603	.0400479801402794	.5178114001466301	1100205											1100403					1100809	1100940
1101104	2008	0	1.498892717	0	654613784.1330556	21757275.83359904	392.2508	0	839500000	.1729396198989764	.6416430594900849	11794.1322191915	0	1231.539349	4082349668.70179	51	0	90.65155806999999	1.936384837537406	1076256.054625849	.087967728640824	.50802140450338	156.1554563147288	.1005665722379603	.0400479801402794	.5178114001466301	1100205											1100403					1100809	1100940
1101104	2009	0	1.498892717	0	654613784.1330556	3872734.615625608	392.2508	0	839500000	.1729396198989764	.6416430594900849	12652.71664751477	0	1231.539349	4082349668.70179	4	0	90.65155806999999	1.936384837537406	3108958.014305568	.087967728640824	.7123290891319688	177.9792750173571	.1005665722379603	.0400479801402794	.5178114001466301	1100205											1100403					1100809	1100940
1101104	2010	0	1.498892717	0	654613784.1330556	3113061.925805832	392.2508	0	839500000	.1729396198989764	.6416430594900849	12618.54126416528	0	1231.539349	4082349668.70179	15	0	90.65155806999999	1.936384837537406	2601071.30712105	.087967728640824	.74017978318125	172.8090876168519	.1005665722379603	.0400479801402794	.5178114001466301	1100205											1100403					1100809	1100940
1101104	2011	0	1.498892717	0	654613784.1330556	13841824.42869577	392.2508	0	839500000	.1729396198989764	.6416430594900849	13429.72558064516	0	1231.539349	4082349668.70179	12	0	90.65155806999999	1.936384837537406	2445226.88985	.087967728640824	.3148118181818182	60.82590754588716	.1005665722379603	.0400479801402794	.5178114001466301	1100205											1100403					1100809	1100940
1101104	2012	0	1.498892717	0	654613784.1330556	12641264.89888936	392.2508	0	839500000	.1729396198989764	.6416430594900849	16498.67552182163	0	1231.539349	4082349668.70179	2	0	90.65155806999999	1.936384837537406	5462878.066666666	.0881174772344311	.7786363636363636	340.9957870547683	.1005665722379603	.0400479801402794	.5178114001466301	1100205											1100403					1100809	1100940
1101203	2002	0	2.174099326	.0211783799570817	682535502.2109388	5657230.9742508	190.513	0	706910000	1.963283116136255	.9023611997447352	8781.343467200633	0	1789.455331	798152842.6138858	0	0	79.13209955000001	12.95867088078959	1783936.585206381	.1447344311963156	0	198.7619135248035	.0312699425654116	0	0	1100049											1100122					1100254	5107578
1101203	2003	0	2.174099326	0	682535502.2109388	4783165.30250264	190.513	0	706910000	1.963283116136255	.9023611997447352	8781.627015994076	0	1789.455331	798152842.6138858	2	0	79.13209955000001	12.95867088078959	3994747.440414009	.1447344311963156	0	126.7387243279293	.0312699425654116	0	0	1100049											1100122					1100254	5107578
1101203	2004	0	2.174099326	0	682535502.2109388	5575314.976553939	190.513	0	706910000	1.963283116136255	.9023611997447352	10192.76061673012	0	1789.455331	798152842.6138858	0	0	79.13209955000001	12.95867088078959	4758485.523268646	.1447344311963156	0	137.6737293779984	.0312699425654116	0	0	1100049											1100122					1100254	5107578
1101203	2005	0	2.174099326	.0843221562624705	682535502.2109388	3511639.39277981	190.513	0	706910000	1.963283116136255	.9023611997447352	9440.300721994778	0	1789.455331	798152842.6138858	5	.66666669	79.13209955000001	12.95867088078959	4314969.123046931	.1447344311963156	0	167.3252445970158	.0312699425654116	0	0	1100049											1100122					1100254	5107578
1101203	2006	0	2.174099326	0	682535502.2109388	2402922.330267108	190.513	0	706910000	1.963283116136255	.9023611997447352	9363.799950741408	0	1789.455331	798152842.6138858	10	1	79.13209955000001	12.95867088078959	3267201.358348696	.1447344311963156	0	170.0683722038043	.0312699425654116	0	0	1100049											1100122					1100254	5107578
1101203	2007	0	2.174099326	0	682535502.2109388	700182.1231777516	190.513	0	706910000	1.963283116136255	.9023611997447352	8620.268089227207	0	1789.455331	798152842.6138858	16	1	79.13209955000001	12.95867088078959	3026735.838824389	.1447344311963156	0	169.5355133084329	.0312699425654116	0	0	1100049											1100122					1100254	5107578
1101203	2008	0	2.174099326	0	682535502.2109388	3387636.057478108	190.513	0	706910000	1.963283116136255	.9023611997447352	10008.51344696628	0	1789.455331	798152842.6138858	3	1	79.13209955000001	12.95867088078959	3427649.587769004	.1447344311963156	0	167.0799121062942	.0312699425654116	0	0	1100049											1100122					1100254	5107578
1101203	2009	0	2.174099326	0	682535502.2109388	674857.9305169635	190.513	0	706910000	1.963283116136255	.9023611997447352	12749.32502122789	0	1789.455331	798152842.6138858	4	.33333334	79.13209955000001	12.95867088078959	5066885.204147735	.1447344311963156	0	182.0864890562192	.0312699425654116	0	0	1100049											1100122					1100254	5107578
1101203	2010	0	2.174099326	0	682535502.2109388	275679.3822185709	190.513	0	706910000	1.963283116136255	.9023611997447352	11018.6335017945	0	1789.455331	798152842.6138858	7	0	79.13209955000001	12.95867088078959	5514021.98091585	.1447344311963156	0	672.2541077142857	.0312699425654116	0	0	1100049											1100122					1100254	5107578
1101203	2011	0	2.174099326	0	682535502.2109388	409698.548197746	190.513	0	706910000	1.963283116136255	.9023611997447352	13726.80857971575	0	1789.455331	798152842.6138858	1	0	79.13209955000001	12.95867088078959	4291941.4729	.1447344311963156	0	0	.0312699425654116	0	0	1100049											1100122					1100254	5107578
1101203	2012	0	2.174099326	0	682535502.2109388	709520.5543189736	190.513	0	706910000	1.963283116136255	.9023611997447352	14135.88513970801	0	1789.455331	798152842.6138858	24	0	79.13209955000001	12.95867088078959	6564488.76	.1447344311963156	0	0	.0312699425654116	0	0	1100049											1100122					1100254	5107578
1101302	2002	0	1.880557939	.0185972640352147	555107253.3641198	12185142.76224331	322.587333333333	0	631740000	1.119876006667434	.9131086142322098	7793.891821114971	.3480676415366454	1943.460763	1192096260.703664	4	0	96.70411985	10.13844300867611	4136254.12166087	.0525234896849294	0	80.6596836666004	.0307116104868914	.002996705653536	0	1100114											1100346					1101005	1101435	1101708
1101302	2003	0	1.880557939	0	555107253.3641198	14676305.22270503	322.587333333333	0	631740000	1.119876006667434	.9131086142322098	8494.061078273366	.3480676415366454	1943.460763	1192096260.703664	1	.66666669	96.70411985	10.13844300867611	7096841.94004494	.0525234896849294	0	125.9564602454303	.0307116104868914	.002996705653536	0	1100114											1100346					1101005	1101435	1101708
1101302	2004	0	1.880557939	0	555107253.3641198	16042056.7103631	322.587333333333	0	631740000	1.119876006667434	.9131086142322098	10201.41951190137	.3480676415366454	1943.460763	1192096260.703664	16	1	96.70411985	10.13844300867611	13588789.42108489	.0525234896849294	0	136.640212305917	.0307116104868914	.002996705653536	0	1100114											1100346					1101005	1101435	1101708
1101302	2005	0	1.880557939	.0158160776523506	555107253.3641198	7219955.372322505	322.587333333333	0	631740000	1.119876006667434	.9131086142322098	9842.863295273928	.3480676415366454	1943.460763	1192096260.703664	5	.33333334	96.70411985	10.13844300867611	11321233.84487283	.0525234896849294	0	168.5285812705262	.0307116104868914	.002996705653536	0	1100114											1100346					1101005	1101435	1101708
1101302	2006	0	1.880557939	0	555107253.3641198	5564585.450511045	322.587333333333	0	631740000	1.119876006667434	.9131086142322098	10005.96383913877	.3480676415366454	1943.460763	1192096260.703664	8	0	96.70411985	10.13844300867611	8189367.649518224	.0525234896849294	0	170.5132150746001	.0307116104868914	.002996705653536	0	1100114											1100346					1101005	1101435	1101708
1101302	2007	0	1.880557939	0	555107253.3641198	2913403.105282554	322.587333333333	0	631740000	1.119876006667434	.9131086142322098	9874.164816224002	.3480676415366454	1943.460763	1192096260.703664	15	0	96.70411985	10.13844300867611	7517514.033505245	.0525234896849294	0	170.1531290217606	.0307116104868914	.002996705653536	0	1100114											1100346					1101005	1101435	1101708
1101302	2008	0	1.880557939	0	555107253.3641198	5417531.214278999	322.587333333333	0	631740000	1.119876006667434	.9131086142322098	10631.19421993767	.3480676415366454	1943.460763	1192096260.703664	12	0	96.70411985	10.13844300867611	6789089.968045021	.0525234896849294	0	167.4394170274481	.0307116104868914	.002996705653536	0	1100114											1100346					1101005	1101435	1101708
1101302	2009	0	1.880557939	0	555107253.3641198	1574892.081970209	322.587333333333	0	631740000	1.119876006667434	.9131086142322098	11603.58311279387	.3480676415366454	1943.460763	1192096260.703664	0	0	96.70411985	10.13844300867611	8077245.69890722	.0525234896849294	0	168.9294813724068	.0307116104868914	.002996705653536	0	1100114											1100346					1101005	1101435	1101708
1101302	2010	0	1.880557939	0	555107253.3641198	345007.2342331264	322.587333333333	0	631740000	1.119876006667434	.9131086142322098	11682.48706142586	.3480676415366454	1943.460763	1192096260.703664	6	0	96.70411985	10.13844300867611	11523971.8311384	.0525234896849294	0	181.4516383957627	.0307116104868914	.002996705653536	0	1100114											1100346					1101005	1101435	1101708
1101302	2011	0	1.880557939	.0002537541421578	555107253.3641198	519562.1586056964	322.587333333333	0	631740000	1.119876006667434	.9131086142322098	12427.92797162006	.3480676415366454	1943.460763	1192096260.703664	6	0	96.70411985	10.13844300867611	10492424.10875	.0525234896849294	0	0	.0307116104868914	.002996705653536	0	1100114											1100346					1101005	1101435	1101708
1101302	2012	0	1.880557939	.0002320918811526	555107253.3641198	2907967.984836714	322.587333333333	0	631740000	1.119876006667434	.9131086142322098	12920.81333774615	.3480676415366454	1943.460763	1192096260.703664	0	0	96.70411985	10.13844300867611	11852888.66333333	.0525234896849294	0	0	.0307116104868914	.002996705653536	0	1100114											1100346					1101005	1101435	1101708
1101401	2002	0	1.83528191	0	1079496886.542329	61671202.27493738	196.674166666667	0	1438510000	.7124310366333282	.6654545454545454	8051.206590122525	.0541950632090067	1661.066768	1930011368.535704	15	0	97.16363636	6.402552959765845	856576.2047312268	.8226851354884475	0	26.08138832474185	.0392727272727273	0	0	1100023											1100403					1100452	1100601	1100700	1101005
1101401	2003	0	1.83528191	0	1079496886.542329	35935821.37736048	196.674166666667	0	1438510000	.7124310366333282	.6654545454545454	8937.349300593443	.0541950632090067	1661.066768	1930011368.535704	4	0	97.16363636	6.402552959765845	2251912.879150596	.8226851354884475	0	125.75471423142	.0392727272727273	0	0	1100023											1100403					1100452	1100601	1100700	1101005
1101401	2004	0	1.83528191	1.06862369416e-06	1079496886.542329	50581815.35563234	196.674166666667	0	1438510000	.7124310366333282	.6654545454545454	9962.437516634149	.0541950632090067	1661.066768	1930011368.535704	0	0	97.16363636	6.402552959765845	4536257.666116525	.8226851354884475	0	136.7791962936525	.0392727272727273	0	0	1100023											1100403					1100452	1100601	1100700	1101005
1101401	2005	0	1.83528191	0	1079496886.542329	34436003.10782846	196.674166666667	0	1438510000	.7124310366333282	.6654545454545454	11187.05414159895	.0541950632090067	1661.066768	1930011368.535704	5	0	97.16363636	6.402552959765845	4500128.705955808	.8226851354884475	0	158.692245528827	.0392727272727273	0	0	1100023											1100403					1100452	1100601	1100700	1101005
1101401	2006	0	1.83528191	.0017993318651066	1079496886.542329	26568141.81353042	196.674166666667	0	1438510000	.7124310366333282	.6654545454545454	10829.20935558689	.0541950632090067	1661.066768	1930011368.535704	30	0	97.16363636	6.402552959765845	3449977.511185159	.8226851354884475	0	163.1462465241125	.0392727272727273	0	0	1100023											1100403					1100452	1100601	1100700	1101005
1101401	2007	0	1.83528191	0	1079496886.542329	34380142.93538693	196.674166666667	0	1438510000	.7124310366333282	.6654545454545454	11442.48668228103	.0541950632090067	1661.066768	1930011368.535704	5	0	97.16363636	6.402552959765845	3783703.169716291	.8226851354884475	0	163.7785254299344	.0392727272727273	0	0	1100023											1100403					1100452	1100601	1100700	1101005
1101401	2008	0	1.83528191	0	1079496886.542329	9728114.372456625	196.674166666667	0	1438510000	.7124310366333282	.6654545454545454	11859.30155167326	.0541950632090067	1661.066768	1930011368.535704	24	0	97.16363636	6.402552959765845	3723707.837016831	.8226851354884475	0	156.1554563147288	.0392727272727273	0	0	1100023											1100403					1100452	1100601	1100700	1101005
1101401	2009	0	1.83528191	0	1079496886.542329	7226357.288024389	196.674166666667	0	1438510000	.7124310366333282	.6654545454545454	13693.71706602956	.0541950632090067	1661.066768	1930011368.535704	29	0	97.16363636	6.402552959765845	5189608.090606817	.8226851354884475	0	161.961140265795	.0392727272727273	0	0	1100023											1100403					1100452	1100601	1100700	1101005
1101401	2010	0	1.83528191	0	1079496886.542329	4814203.425254199	196.674166666667	0	1438510000	.7124310366333282	.6654545454545454	13837.62480332775	.0541950632090067	1661.066768	1930011368.535704	4	0	97.16363636	6.402552959765845	7420170.59855355	.8226851354884475	0	170.5563352227273	.0392727272727273	0	0	1100023											1100403					1100452	1100601	1100700	1101005
1101401	2011	0	1.83528191	0	1079496886.542329	10360919.10344999	196.674166666667	0	1438510000	.7124310366333282	.6654545454545454	15795.5313401311	.0541950632090067	1661.066768	1930011368.535704	10	0	97.16363636	6.402552959765845	8233967.213199999	.8226851354884475	0	58.64312628362471	.0392727272727273	0	0	1100023											1100403					1100452	1100601	1100700	1101005
1101401	2012	0	1.83528191	0	1079496886.542329	8666873.87581745	196.674166666667	0	1438510000	.7124310366333282	.6654545454545454	16908.91114348143	.0541950632090067	1661.066768	1930011368.535704	1	0	97.16363636	6.402552959765845	11605660.89666667	.8226851354884475	0	55.37261698440208	.0392727272727273	0	0	1100023											1100403					1100452	1100601	1100700	1101005
1101435	2002	0	2.230643294	0	647034178.2035003	11162313.07501724	125.985	0	622860000	1.534997978278273	.870863599677159	7269.40455387205	0	2092.006978	807167186.884325	0	0	75.30266344	9.601480493669586	1080189.419617253	.9833553380875758	0	0	.0419693301049233	0	0	1100114											1100155					1101302	1101559	1101708
1101435	2003	0	2.230643294	.0321256492464766	647034178.2035003	11629491.21960507	125.985	0	622860000	1.534997978278273	.870863599677159	9039.464735900359	0	2092.006978	807167186.884325	0	0	75.30266344	9.601480493669586	2485364.640914579	.9833553380875759	0	0	.0419693301049233	0	0	1100114											1100155					1101302	1101559	1101708
1101435	2004	0	2.230643294	0	647034178.2035003	7480280.211456798	125.985	0	622860000	1.534997978278273	.870863599677159	10440.21427108601	0	2092.006978	807167186.884325	0	0	75.30266344	9.601480493669586	3406761.894120803	.9833553380875758	0	0	.0419693301049233	0	0	1100114											1100155					1101302	1101559	1101708
1101435	2005	0	2.230643294	.0472914191399269	647034178.2035003	2120577.006990199	125.985	0	622860000	1.534997978278273	.870863599677159	10028.69527542602	0	2092.006978	807167186.884325	0	0	75.30266344	9.601480493669586	3243202.738399952	.9833553380875759	0	0	.0419693301049233	0	0	1100114											1100155					1101302	1101559	1101708
1101435	2006	0	2.230643294	0	647034178.2035003	2042725.739608456	125.985	0	622860000	1.534997978278273	.870863599677159	10045.90134101152	0	2092.006978	807167186.884325	8	0	75.30266344	9.601480493669586	3533266.312780263	.9833553380875758	0	0	.0419693301049233	0	0	1100114											1100155					1101302	1101559	1101708
1101435	2007	0	2.230643294	0	647034178.2035003	844826.0847197986	125.985	0	622860000	1.534997978278273	.870863599677159	10310.01056785096	0	2092.006978	807167186.884325	4	0	75.30266344	9.601480493669586	4305123.372074849	.9833553380875758	0	0	.0419693301049233	0	0	1100114											1100155					1101302	1101559	1101708
1101435	2008	0	2.230643294	0	647034178.2035003	4578313.388825469	125.985	0	622860000	1.534997978278273	.870863599677159	10601.61221102759	0	2092.006978	807167186.884325	5	0	75.30266344	9.601480493669586	3667520.228401624	.9833553380875758	0	0	.0419693301049233	0	0	1100114											1100155					1101302	1101559	1101708
1101435	2009	0	2.230643294	0	647034178.2035003	1886686.962564644	125.985	0	622860000	1.534997978278273	.870863599677159	10695.54396556242	0	2092.006978	807167186.884325	0	0	75.30266344	9.601480493669586	4927201.542064924	.9833553380875759	0	0	.0419693301049233	0	0	1100114											1100155					1101302	1101559	1101708
1101435	2010	0	2.230643294	0	647034178.2035003	378043.6540327207	125.985	0	622860000	1.534997978278273	.870863599677159	10613.50448136039	0	2092.006978	807167186.884325	1	0	75.30266344	9.601480493669586	7049131.8199032	.9833553380875758	0	0	.0419693301049233	0	0	1100114											1100155					1101302	1101559	1101708
1101435	2011	0	2.230643294	.0021216294218593	647034178.2035003	1040260.780820903	125.985	0	622860000	1.534997978278273	.870863599677159	11166.87624387097	0	2092.006978	807167186.884325	2	0	75.30266344	9.601480493669586	7589524.8644	.9833553380875758	0	0	.0419693301049233	0	0	1100114											1100155					1101302	1101559	1101708
1101435	2012	0	2.230643294	.0069833022085589	647034178.2035003	758277.6210602375	125.985	0	622860000	1.534997978278273	.870863599677159	11775.18967741936	0	2092.006978	807167186.884325	0	0	75.30266344	9.601480493669586	8420867.473333333	.9833553380875758	0	0	.0419693301049233	0	0	1100114											1100155					1101302	1101559	1101708
1101450	2002	0	1.368076414	.1061385180261873	836029892.6808982	36730821.53417495	806.49375	0	1680690000	.3061235659621849	.7487179487179487	7059.360542930592	0	1480.789096	2547990702.866542	0	0	78.20512821	1.79867218308294	1970940.709957021	.0161335810327043	0	198.4028086535145	.1102564102564103	0	0	1100189											1100296					1100379	1100924	1101468	1101476	1101484
1101450	2003	0	1.368076414	0	836029892.6808982	58587719.96957596	806.49375	0	1680690000	.3061235659621849	.7487179487179487	8038.50660200843	0	1480.789096	2547990702.866542	0	0	78.20512821	1.79867218308294	2653981.043776338	.0161335810327043	0	125.6893385228636	.1102564102564103	0	0	1100189											1100296					1100379	1100924	1101468	1101476	1101484
1101450	2004	0	1.368076414	.0201965999084732	836029892.6808982	68934703.25622478	806.49375	0	1680690000	.3061235659621849	.7487179487179487	9524.821724767611	.0659500344236603	1480.789096	2547990702.866542	32	0	78.20512821	1.79867218308294	3736962.1869345	.0161335810327043	0	136.9290922473672	.1102564102564103	0	0	1100189											1100296					1100379	1100924	1101468	1101476	1101484
1101450	2005	0	1.368076414	0	836029892.6808982	47757992.89885908	806.49375	0	1680690000	.3061235659621849	.7487179487179487	9793.107921099416	.0659500344236603	1480.789096	2547990702.866542	24	0	78.20512821	1.79867218308294	3877418.112254718	.0161335810327043	0	158.7106207389039	.1102564102564103	0	0	1100189											1100296					1100379	1100924	1101468	1101476	1101484
1101450	2006	0	1.368076414	.1489526922613161	836029892.6808982	17379117.46282022	806.49375	0	1680690000	.3061235659621849	.7487179487179487	9955.982923714508	.0659500344236603	1480.789096	2547990702.866542	10	0	78.20512821	1.79867218308294	2753019.204395108	.0161335810327043	0	163.182126635207	.1102564102564103	0	0	1100189											1100296					1100379	1100924	1101468	1101476	1101484
1101450	2007	0	1.368076414	.0025659753644006	836029892.6808982	22696992.71739527	806.49375	0	1680690000	.3061235659621849	.7487179487179487	10877.23404163344	.0659500344236603	1480.789096	2547990702.866542	17	0	78.20512821	1.79867218308294	3227164.203828466	.0161335810327043	0	163.5657263458828	.1102564102564103	0	0	1100189											1100296					1100379	1100924	1101468	1101476	1101484
1101450	2008	0	1.368076414	0	836029892.6808982	20488559.77988856	806.49375	0	1680690000	.3061235659621849	.7487179487179487	12918.1188459068	.0659500344236603	1480.789096	2547990702.866542	19	0	78.20512821	1.79867218308294	3128399.931627887	.0161335810327043	0	156.0813084247408	.1102564102564103	0	0	1100189											1100296					1100379	1100924	1101468	1101476	1101484
1101450	2009	0	1.368076414	.0072982294173798	836029892.6808982	1349105.494588634	806.49375	0	1680690000	.3061235659621849	.7487179487179487	15346.60570430049	.0659500344236603	1480.789096	2547990702.866542	20	0	78.20512821	1.79867218308294	5591311.415631261	.0161335810327043	0	161.9432657331534	.1102564102564103	0	0	1100189											1100296					1100379	1100924	1101468	1101476	1101484
1101450	2010	0	1.368076414	0	836029892.6808982	3133525.202083599	806.49375	0	1680690000	.3061235659621849	.7487179487179487	21490.2021452854	.0659500344236603	1480.789096	2547990702.866542	6	0	78.20512821	1.79867218308294	6230072.531275501	.0161335810327043	0	532.9452894927223	.1102564102564103	0	0	1100189											1100296					1100379	1100924	1101468	1101476	1101484
1101450	2011	0	1.368076414	0	836029892.6808982	9077805.586039331	806.49375	0	1680690000	.3061235659621849	.7487179487179487	20221.29651974689	.0659500344236603	1480.789096	2547990702.866542	0	0	78.20512821	1.79867218308294	5623430.015149999	.0161335810327043	0	530.1044954831211	.1102564102564103	0	0	1100189											1100296					1100379	1100924	1101468	1101476	1101484
1101450	2012	0	1.368076414	0	836029892.6808982	18292979.27389298	806.49375	0	1680690000	.3061235659621849	.7487179487179487	28523.54898538076	.0659500344236603	1480.789096	2547990702.866542	16	0	78.20512821	1.79867218308294	12936738.02	.0161335810327043	0	500.5662545230052	.1102564102564103	0	0	1100189											1100296					1100379	1100924	1101468	1101476	1101484
1101468	2002	0	1.120298359	.0000738838646911	1029603478.972698	39982347.69696217	1040.95753940104	0	2242220000	.052698773696023	.5110410094637224	13786.55218535997	.0003226070197838	1690.952487	6015320239.300429	5	1	90.22082019	.3919990800480194	206769.7108223411	.02092859150451	0	187.6928481226958	.3785488958990536	.4063934969362687	0	1100031											1100056					1100064	1100072	1100379	1100924	1101450
1101468	2003	0	1.120298359	0	1029603478.972698	76391786.81126252	1040.95753940104	0	2242220000	.052698773696023	.5110410094637224	14958.03157293079	.0003226070197838	1690.952487	6015320239.300429	7	.33333334	90.22082019	.3919990800480194	861262.1192800123	.02092859150451	0	118.3893826914609	.3785488958990536	.4063934969362687	0	1100031											1100056					1100064	1100072	1100379	1100924	1101450
1101468	2004	0	1.120298359	0	1029603478.972698	55422450.2671523	1040.95753940104	0	2242220000	.052698773696023	.5110410094637224	21382.02221593436	.0003226070197838	1690.952487	6015320239.300429	34	0	90.22082019	.3919990800480194	2225529.039504051	.02092859150451	1.034280901484233	0	.3785488958990536	.4063934969362687	0	1100031											1100056					1100064	1100072	1100379	1100924	1101450
1101468	2005	0	1.120298359	.0017513894612469	1029603478.972698	19050286.2172297	1040.95753940104	0	2242220000	.052698773696023	.5110410094637224	21637.28744624447	.0003226070197838	1690.952487	6015320239.300429	15	0	90.22082019	.3919990800480194	4310497.412651354	.02092859150451	.9935822991433261	0	.3785488958990536	.4063934969362687	0	1100031											1100056					1100064	1100072	1100379	1100924	1101450
1101468	2006	0	1.120298359	.000270952619894	1029603478.972698	10565802.99539982	1040.95753940104	0	2242220000	.052698773696023	.5110410094637224	22371.54429373923	.0003226070197838	1690.952487	6015320239.300429	47	0	90.22082019	.3919990800480194	3598616.374281274	.02092859150451	.6170935885163656	0	.3785488958990536	.4063934969362687	0	1100031											1100056					1100064	1100072	1100379	1100924	1101450
1101468	2007	0	1.120298359	0	1029603478.972698	15599774.16740874	1040.95753940104	0	2242220000	.052698773696023	.5110410094637224	22776.24182494027	.0003226070197838	1690.952487	6015320239.300429	22	0	90.22082019	.3919990800480194	2856143.906001697	.02092859150451	.499282086693335	0	.3785488958990536	.4063934969362687	0	1100031											1100056					1100064	1100072	1100379	1100924	1101450
1101468	2008	0	1.120298359	0	1029603478.972698	7050117.220774485	1040.95753940104	0	2242220000	.052698773696023	.5110410094637224	25724.59160536743	.0003226070197838	1690.952487	6015320239.300429	11	0	90.22082019	.3919990800480194	2803152.406142497	.02092859150451	.5075052330228685	0	.3785488958990536	.4063934969362687	0	1100031											1100056					1100064	1100072	1100379	1100924	1101450
1101468	2009	0	1.120298359	.0113565597965292	1029603478.972698	4715319.133178565	1040.95753940104	0	2242220000	.052698773696023	.5110410094637224	31369.33783473863	.0003226070197838	1690.952487	6015320239.300429	4	0	90.22082019	.3919990800480194	8591831.005472196	.02092859150451	.7111755197568561	0	.3785488958990536	.4063934969362687	0	1100031											1100056					1100064	1100072	1100379	1100924	1101450
1101468	2010	0	1.120298359	0	1029603478.972698	6373114.208100607	1040.95753940104	0	2242220000	.052698773696023	.5110410094637224	34410.25876414122	.0003226070197838	1690.952487	6015320239.300429	7	0	90.22082019	.3919990800480194	8587187.048865901	.02092859150451	.741160153755	176.4058736633919	.3785488958990536	.4063934969362687	0	1100031											1100056					1100064	1100072	1100379	1100924	1101450
1101468	2011	0	1.120298359	0	1029603478.972698	6885215.679063342	1040.95753940104	0	2242220000	.052698773696023	.5110410094637224	42663.06127862596	.0003226070197838	1690.952487	6015320239.300429	7	0	90.22082019	.3919990800480194	9169364.111400001	.02092859150451	.74211543	203.0298434546314	.3785488958990536	.4063934969362687	0	1100031											1100056					1100064	1100072	1100379	1100924	1101450
1101468	2012	0	1.120298359	0	1029603478.972698	6734783.701694263	1040.95753940104	0	2242220000	.052698773696023	.5110410094637224	60555.05089058524	.0003226070197838	1690.952487	6015320239.300429	7	0	90.22082019	.3919990800480194	12153713.47666667	.02092859150451	.8339007523148148	191.7188055925257	.3785488958990536	.4063934969362687	0	1100031											1100056					1100064	1100072	1100379	1100924	1101450
1101476	2002	0	1.647420766	0	398360976.3667991	713039.1675911247	207.91875	0	559420000	.9075310119091126	.8272727272727273	10512.00005553764	0	2624.984485	606039895.918269	0	0	84.54545455	6.111808851111551	2107907.124579782	.3701402453248512	0	189.9654823236117	.1290909090909091	0	0	1100189											1101450					1101484
1101476	2003	0	1.647420766	0	398360976.3667991	2778833.164686326	207.91875	0	559420000	.9075310119091126	.8272727272727273	11614.63404069286	0	2624.984485	606039895.918269	0	0	84.54545455	6.111808851111551	3368983.969961138	.3701402453248512	0	125.6071285750013	.1290909090909091	0	0	1100189											1101450					1101484
1101476	2004	0	1.647420766	0	398360976.3667991	6680019.789047416	207.91875	0	559420000	.9075310119091126	.8272727272727273	13103.93808600937	0	2624.984485	606039895.918269	12	0	84.54545455	6.111808851111551	3474311.101948799	.3701402453248512	0	136.6707669151089	.1290909090909091	0	0	1100189											1101450					1101484
1101476	2005	0	1.647420766	.0118780610929097	398360976.3667991	6080571.933021298	207.91875	0	559420000	.9075310119091126	.8272727272727273	12150.08645246198	0	2624.984485	606039895.918269	19	0	84.54545455	6.111808851111551	2614417.435045536	.3701402453248512	0	158.588429243722	.1290909090909091	0	0	1100189											1101450					1101484
1101476	2006	0	1.647420766	0	398360976.3667991	1092972.932492579	207.91875	0	559420000	.9075310119091126	.8272727272727273	10704.04131980386	0	2624.984485	606039895.918269	12	0	84.54545455	6.111808851111551	1635991.707981004	.3701402453248512	0	163.1334220736527	.1290909090909091	0	0	1100189											1101450					1101484
1101476	2007	0	1.647420766	0	398360976.3667991	234490.2077463342	207.91875	0	559420000	.9075310119091126	.8272727272727273	10643.03735162556	0	2624.984485	606039895.918269	2	0	84.54545455	6.111808851111551	1265491.426215406	.3701402453248512	0	163.8808209322859	.1290909090909091	0	0	1100189											1101450					1101484
1101476	2008	0	1.647420766	0	398360976.3667991	1074031.14448762	207.91875	0	559420000	.9075310119091126	.8272727272727273	11888.02270243384	0	2624.984485	606039895.918269	0	0	84.54545455	6.111808851111551	859656.584484132	.3701402453248512	0	156.2691065740554	.1290909090909091	0	0	1100189											1101450					1101484
1101476	2009	0	1.647420766	.0002583289770619	398360976.3667991	45918.14773058966	207.91875	0	559420000	.9075310119091126	.8272727272727273	13814.39190865689	0	2624.984485	606039895.918269	2	0	84.54545455	6.111808851111551	873493.0011973154	.3701402453248512	0	174.3607838467915	.1290909090909091	0	0	1100189											1101450					1101484
1101476	2010	0	1.647420766	0	398360976.3667991	65481.68003310116	207.91875	0	559420000	.9075310119091126	.8272727272727273	14469.57091630521	0	2624.984485	606039895.918269	0	0	84.54545455	6.111808851111551	1889119.2941136	.3701402453248512	0	583.6859251426736	.1290909090909091	0	0	1100189											1101450					1101484
1101476	2011	0	1.647420766	0	398360976.3667991	8269.818032059917	207.91875	0	559420000	.9075310119091126	.8272727272727273	13903.97667521598	0	2624.984485	606039895.918269	0	0	84.54545455	6.111808851111551	2271985.4663	.3701402453248512	0	0	.1290909090909091	0	0	1100189											1101450					1101484
1101476	2012	0	1.647420766	0	398360976.3667991	312415.3478778191	207.91875	0	559420000	.9075310119091126	.8272727272727273	14054.89470842333	0	2624.984485	606039895.918269	0	0	84.54545455	6.111808851111551	4214522.136666667	.3701402453248512	0	0	.1290909090909091	0	0	1100189											1101450					1101484
1101484	2002	0	2.578503719	0	469065985.6959158	1172428.157268822	212.812	0	510140000	1.758122175413931	.9350104821802935	7698.397253564264	0	2273.219185	542624405.368979	0	0	94.23480084000001	11.58444024596643	3181152.259696049	.4192649578502211	0	191.4454330224719	.0849056603773585	0	0	1100189											1100288					1100296	1101450	1101476
1101484	2003	0	2.578503719	0	469065985.6959158	2492211.190298901	212.812	0	510140000	1.758122175413931	.9350104821802935	8666.241645162272	0	2273.219185	542624405.368979	2	.66666669	94.23480084000001	11.58444024596643	4250056.845000889	.4192649578502211	0	125.6197486019856	.0849056603773585	0	0	1100189											1100288					1100296	1101450	1101476
1101484	2004	0	2.578503719	0	469065985.6959158	3824131.998330387	212.812	0	510140000	1.758122175413931	.9350104821802935	10216.16835701554	0	2273.219185	542624405.368979	8	1	94.23480084000001	11.58444024596643	6429021.380145934	.4192649578502211	0	137.387901566141	.0849056603773585	0	0	1100189											1100288					1100296	1101450	1101476
1101484	2005	0	2.578503719	0	469065985.6959158	3583653.995199333	212.812	0	510140000	1.758122175413931	.9350104821802935	11026.94046583861	0	2273.219185	542624405.368979	0	.33333334	94.23480084000001	11.58444024596643	3841619.344842665	.4192649578502211	0	168.2727381525144	.0849056603773585	0	0	1100189											1100288					1100296	1101450	1101476
1101484	2006	0	2.578503719	0	469065985.6959158	716051.7692306372	212.812	0	510140000	1.758122175413931	.9350104821802935	11389.49519333672	0	2273.219185	542624405.368979	0	0	94.23480084000001	11.58444024596643	1871309.001443098	.4192649578502211	0	170.7483593822286	.0849056603773585	0	0	1100189											1100288					1100296	1101450	1101476
1101484	2007	0	2.578503719	.0691961301441319	469065985.6959158	321040.4414393498	212.812	0	510140000	1.758122175413931	.9350104821802935	12019.62108505101	0	2273.219185	542624405.368979	0	0	94.23480084000001	11.58444024596643	971318.5597575168	.4192649578502211	0	170.0620211137386	.0849056603773585	0	0	1100189											1100288					1100296	1101450	1101476
1101484	2008	0	2.578503719	0	469065985.6959158	376075.5791380477	212.812	0	510140000	1.758122175413931	.9350104821802935	12595.61271610637	0	2273.219185	542624405.368979	0	0	94.23480084000001	11.58444024596643	632776.2613604164	.4192649578502211	0	167.1737245218508	.0849056603773585	0	0	1100189											1100288					1100296	1101450	1101476
1101484	2009	0	2.578503719	.0028519223538768	469065985.6959158	1024.729098468795	212.812	0	510140000	1.758122175413931	.9350104821802935	13849.6812460333	0	2273.219185	542624405.368979	2	0	94.23480084000001	11.58444024596643	1018084.068967806	.4192649578502211	0	171.1339182859203	.0849056603773585	0	0	1100189											1100288					1100296	1101450	1101476
1101484	2010	0	2.578503719	0	469065985.6959158	41380.87248644079	212.812	0	510140000	1.758122175413931	.9350104821802935	13423.93384855862	0	2273.219185	542624405.368979	0	0	94.23480084000001	11.58444024596643	1774228.7953233	.4192649578502211	0	575.4601237633136	.0849056603773585	0	0	1100189											1100288					1100296	1101450	1101476
1101484	2011	0	2.578503719	0	469065985.6959158	12348.89600886175	212.812	0	510140000	1.758122175413931	.9350104821802935	13474.8113538021	0	2273.219185	542624405.368979	0	0	94.23480084000001	11.58444024596643	2724806.4405	.4192649578502211	0	586.1957222222222	.0849056603773585	0	0	1100189											1100288					1100296	1101450	1101476
1101484	2012	0	2.578503719	0	469065985.6959158	477638.1748467194	212.812	0	510140000	1.758122175413931	.9350104821802935	14116.75628380528	0	2273.219185	542624405.368979	0	0	94.23480084000001	11.58444024596643	3879563.149999999	.4192649578502211	0	0	.0849056603773585	0	0	1100189											1100288					1100296	1101450	1101476
1101492	2002	0	1.398837171	.1146295003819544	1643674030.243933	172868448.2912336	1357.72670481952	0	2510190000	.1749770114088734	.7111574556830032	5234.942210348811	.2881915255293151	1040.520915	10961439931.77572	66	0	96.19395203000001	1.433205865085194	452274.1043542568	.0039399577694638	0	80.86823843496279	.086548488008342	.4780093424767358	.0872007076217374	1100015											1100080					1100320	1101500
1101492	2003	0	1.398837171	0	1643674030.243933	159110374.7973391	1357.72670481952	0	2510190000	.1749770114088734	.7111574556830032	6871.865803011021	.3636988922930137	1040.520915	10961439931.77572	4	0	96.19395203000001	1.433205865085194	2396425.031006678	.0450188809485802	0	125.7867413473102	.086548488008342	.4780093424767358	.0872007076217374	1100015											1100080					1100320	1101500
1101492	2004	0	1.398837171	.0136800202261027	1643674030.243933	146040330.1043151	1357.72670481952	0	2510190000	.1749770114088734	.7111574556830032	8298.825181020729	.3636988922930137	1040.520915	10961439931.77572	74	0	96.19395203000001	1.433205865085194	7288123.261100097	.0450188809485802	0	136.8017534783791	.086548488008342	.4780093424767358	.0872007076217374	1100015											1100080					1100320	1101500
1101492	2005	0	1.398837171	.0004195797741926	1643674030.243933	44234123.44736761	1357.72670481952	0	2510190000	.1749770114088734	.7111574556830032	9623.765827403686	.3636988922930137	1040.520915	10961439931.77572	146	0	96.19395203000001	1.433205865085194	12644903.21674781	.0450188809485802	0	158.7727704206574	.086548488008342	.4780093424767358	.0872007076217374	1100015											1100080					1100320	1101500
1101492	2006	0	1.398837171	0	1643674030.243933	121588925.9077438	1357.72670481952	0	2510190000	.1749770114088734	.7111574556830032	9778.882194967922	.3636988922930137	1040.520915	10961439931.77572	139	0	96.19395203000001	1.433205865085194	6698975.943897632	.0450188809485802	0	163.166266396534	.086548488008342	.4780093424767358	.0872007076217374	1100015											1100080					1100320	1101500
1101492	2007	0	1.398837171	0	1643674030.243933	58855194.20438248	1357.72670481952	0	2510190000	.1749770114088734	.7111574556830032	10125.29090241713	.3636988922930137	1040.520915	10961439931.77572	109	0	96.19395203000001	1.433205865085194	2912965.979003382	.0450188809485802	0	163.7109024844381	.086548488008342	.4780093424767358	.0872007076217374	1100015											1100080					1100320	1101500
1101492	2008	0	1.398837171	.0687501799456395	1643674030.243933	47803086.81931653	1357.72670481952	0	2510190000	.1749770114088734	.7111574556830032	11316.63197388848	.3636988922930137	1040.520915	10961439931.77572	64	0	96.19395203000001	1.433205865085194	2587174.127572146	.0450188809485802	0	156.1214799317186	.086548488008342	.4780093424767358	.0872007076217374	1100015											1100080					1100320	1101500
1101492	2009	0	1.398837171	.0235055176698587	1643674030.243933	12368034.58131246	1357.72670481952	0	2510190000	.1749770114088734	.7111574556830032	14039.22273100633	.3636988922930137	1040.520915	10961439931.77572	48	0	96.19395203000001	1.433205865085194	3578480.105105803	.0450188809485802	0	161.961140265795	.086548488008342	.4780093424767358	.0872007076217374	1100015											1100080					1100320	1101500
1101492	2010	0	1.398837171	0	1643674030.243933	13202839.16614612	1357.72670481952	0	2510190000	.1749770114088734	.7111574556830032	15322.6117083022	.3636988922930137	1040.520915	10961439931.77572	15	0	96.19395203000001	1.433205865085194	9472618.419711001	.0450188809485802	0	152.937809505	.086548488008342	.4780093424767358	.0872007076217374	1100015											1100080					1100320	1101500
1101492	2011	0	1.398837171	.0060403591367582	1643674030.243933	14713239.18769366	1357.72670481952	0	2510190000	.1749770114088734	.7111574556830032	15904.9143905156	.3636988922930137	1040.520915	10961439931.77572	49	0	96.19395203000001	1.433205865085194	12092012.94295	.0450188809485802	0	159.6934513274336	.086548488008342	.4780093424767358	.0872007076217374	1100015											1100080					1100320	1101500
1101492	2012	0	1.398837171	.0000709615824957	1643674030.243933	9497301.656096544	1357.72670481952	0	2510190000	.1749770114088734	.7111574556830032	16346.08911521324	.3636988922930137	1040.520915	10961439931.77572	14	0	96.19395203000001	1.433205865085194	18131504.68	.0450188809485802	0	150.6060606060606	.086548488008342	.4780093424767358	.0872007076217374	1100015											1100080					1100320	1101500
1101500	2002	0	1.518081943	.0080121727374365	917233502.1883059	67384606.54610226	613.48347826087	0	1703670000	.4906774908595161	.8671706263498921	6154.010833462655	.4506498251827019	1101.953693	3774373258.402103	12	0	94.38444924	3.114954244079552	1462312.880257349	.1931760943188335	0	80.78049891877195	.0259179265658747	.0002359725426286	0	1100080											1100106					1100320	1101492
1101500	2003	0	1.518081943	0	917233502.1883059	68433287.78850807	613.48347826087	0	1703670000	.4906774908595161	.8671706263498921	7946.463846602999	.4506498251827019	1101.953693	3774373258.402103	8	0	94.38444924	3.114954244079552	9229714.903746933	.1935287065663145	0	125.7357930619111	.0259179265658747	.0002359725426286	0	1100080											1100106					1100320	1101492
1101500	2004	0	1.518081943	.0000837375544311	917233502.1883059	65182174.16521514	613.48347826087	0	1703670000	.4906774908595161	.8671706263498921	10868.73370527724	.4506498251827019	1101.953693	3774373258.402103	4	0	94.38444924	3.114954244079552	12930708.63224048	.1935287065663145	1.037328982063033	136.7476427467766	.0259179265658747	.0002359725426286	0	1100080											1100106					1100320	1101492
1101500	2005	0	1.518081943	.0033117259302953	917233502.1883059	27098528.07005258	613.48347826087	0	1703670000	.4906774908595161	.8671706263498921	10904.37955262972	.4506498251827019	1101.953693	3774373258.402103	16	0	94.38444924	3.114954244079552	9453969.652470341	.1935287065663145	0	158.8836497121932	.0259179265658747	.0002359725426286	0	1100080											1100106					1100320	1101492
1101500	2006	0	1.518081943	0	917233502.1883059	37693683.33315241	613.48347826087	0	1703670000	.4906774908595161	.8671706263498921	10655.52611377107	.4506498251827019	1101.953693	3774373258.402103	46	0	94.38444924	3.114954244079552	5023410.896137209	.1935287065663145	.618331336934461	163.1891218216975	.0259179265658747	.0002359725426286	0	1100080											1100106					1100320	1101492
1101500	2007	0	1.518081943	.0464672804668673	917233502.1883059	27734680.9391996	613.48347826087	0	1703670000	.4906774908595161	.8671706263498921	10375.93896055608	.4506498251827019	1101.953693	3774373258.402103	12	0	94.38444924	3.114954244079552	4038818.12980513	.1935287065663145	.4985151403236064	163.7361846882276	.0259179265658747	.0002359725426286	0	1100080											1100106					1100320	1101492
1101500	2008	0	1.518081943	0	917233502.1883059	43978416.70731331	613.48347826087	0	1703670000	.4906774908595161	.8671706263498921	11291.06529800291	.4506498251827019	1101.953693	3774373258.402103	40	0	94.38444924	3.114954244079552	4213083.231361041	.1935287065663145	.5065757362590905	155.9938047036369	.0259179265658747	.0002359725426286	0	1100080											1100106					1100320	1101492
1101500	2009	0	1.518081943	.0093077828526471	917233502.1883059	4175533.737722045	613.48347826087	0	1703670000	.4906774908595161	.8671706263498921	12787.89492675107	.4506498251827019	1101.953693	3774373258.402103	2	0	94.38444924	3.114954244079552	12164365.85322909	.1935287065663145	0	161.7751917695082	.0259179265658747	.0002359725426286	0	1100080											1100106					1100320	1101492
1101500	2010	0	1.518081943	0	917233502.1883059	5245569.870531379	613.48347826087	0	1703670000	.4906774908595161	.8671706263498921	13035.85168316969	.4506498251827019	1101.953693	3774373258.402103	2	0	94.38444924	3.114954244079552	17422424.0899551	.1935287065663145	0	152.901832603211	.0259179265658747	.0002359725426286	0	1100080											1100106					1100320	1101492
1101500	2011	0	1.518081943	.0363370706127725	917233502.1883059	8336448.374679437	613.48347826087	0	1703670000	.4906774908595161	.8671706263498921	14024.02435315131	.4506498251827019	1101.953693	3774373258.402103	1	0	94.38444924	3.114954244079552	13166822.6757	.1935287065663145	0	160.2083639575972	.0259179265658747	.0002359725426286	0	1100080											1100106					1100320	1101492
1101500	2012	0	1.518081943	0	917233502.1883059	12485346.88856278	613.48347826087	0	1703670000	.4906774908595161	.8671706263498921	14709.71804031641	.4506498251827019	1101.953693	3774373258.402103	8	0	94.38444924	3.114954244079552	13727604.70666667	.1935287065663145	0	150.9873417721519	.0259179265658747	.0002359725426286	0	1100080											1100106					1100320	1101492
1101609	2002	0	1.702005072	.0055195619537501	1593722727.659242	63427325.26975791	151.917692307692	0	1706730000	.7498942160283942	.8311057108140948	9010.986009566019	0	1403.179478	2194976257.741499	15	0	93.86391252	4.533989816473013	1456345.952201809	.3117714499625039	0	0	.051640340218712	6.66104562647e-06	0	1100023											1100114					1100122	1101757	1101807
1101609	2003	0	1.702005072	4.02155090683e-06	1593722727.659242	39003151.36106314	151.917692307692	0	1706730000	.7498942160283942	.8311057108140948	10366.74563025815	0	1403.179478	2194976257.741499	2	0	93.86391252	4.533989816473013	9639860.582327832	.3117714499625039	0	125.7844714227911	.051640340218712	6.66104562647e-06	0	1100023											1100114					1100122	1101757	1101807
1101609	2004	0	1.702005072	0	1593722727.659242	18523709.74889751	151.917692307692	0	1706730000	.7498942160283942	.8311057108140948	12223.11351057537	0	1403.179478	2194976257.741499	4	0	93.86391252	4.533989816473013	9725535.473367628	.3117714499625038	0	138.4751065733345	.051640340218712	6.66104562647e-06	0	1100023											1100114					1100122	1101757	1101807
1101609	2005	0	1.702005072	0	1593722727.659242	11441409.85326746	151.917692307692	0	1706730000	.7498942160283942	.8311057108140948	11987.20247034387	0	1403.179478	2194976257.741499	0	0	93.86391252	4.533989816473013	6295897.416939001	.3117714499625039	0	158.7615120858235	.051640340218712	6.66104562647e-06	0	1100023											1100114					1100122	1101757	1101807
1101609	2006	0	1.702005072	0	1593722727.659242	13058949.51651995	151.917692307692	0	1706730000	.7498942160283942	.8311057108140948	12389.71402268425	0	1403.179478	2194976257.741499	2	0	93.86391252	4.533989816473013	4038100.519176266	.3117714499625038	0	163.1542292378749	.051640340218712	6.66104562647e-06	0	1100023											1100114					1100122	1101757	1101807
1101609	2007	0	1.702005072	0	1593722727.659242	14236383.06298653	151.917692307692	0	1706730000	.7498942160283942	.8311057108140948	12130.92297275997	0	1403.179478	2194976257.741499	3	0	93.86391252	4.533989816473013	3674983.299274775	.3117714499625039	0	163.7331447256443	.051640340218712	6.66104562647e-06	0	1100023											1100114					1100122	1101757	1101807
1101609	2008	0	1.702005072	0	1593722727.659242	7286379.126212178	151.917692307692	0	1706730000	.7498942160283942	.8311057108140948	12817.47270670158	0	1403.179478	2194976257.741499	1	0	93.86391252	4.533989816473013	4000426.28989412	.3117714499625039	0	156.1554563147288	.051640340218712	6.66104562647e-06	0	1100023											1100114					1100122	1101757	1101807
1101609	2009	0	1.702005072	0	1593722727.659242	6418829.572068227	151.917692307692	0	1706730000	.7498942160283942	.8311057108140948	15344.47103465812	0	1403.179478	2194976257.741499	1	0	93.86391252	4.533989816473013	7123945.388021882	.3117714499625038	0	168.2230288946779	.051640340218712	6.66104562647e-06	0	1100023											1100114					1100122	1101757	1101807
1101609	2010	0	1.702005072	0	1593722727.659242	2154176.140170099	151.917692307692	0	1706730000	.7498942160283942	.8311057108140948	15136.91377790761	0	1403.179478	2194976257.741499	0	0	93.86391252	4.533989816473013	9842390.312584199	.3117714499625039	0	172.9031013001994	.051640340218712	6.66104562647e-06	0	1100023											1100114					1100122	1101757	1101807
1101609	2011	0	1.702005072	.0165997421379802	1593722727.659242	2530815.598936215	151.917692307692	0	1706730000	.7498942160283942	.8311057108140948	15832.98109425241	0	1403.179478	2194976257.741499	2	0	93.86391252	4.533989816473013	8212139.218149999	.3117714499625039	0	59.84925779849409	.051640340218712	6.66104562647e-06	0	1100023											1100114					1100122	1101757	1101807
1101609	2012	0	1.702005072	.0005644249724755	1593722727.659242	2662064.798168516	151.917692307692	0	1706730000	.7498942160283942	.8311057108140948	14381.88756028939	0	1403.179478	2194976257.741499	0	0	93.86391252	4.533989816473013	11047253.41333333	.3117714499625039	0	0	.051640340218712	6.66104562647e-06	0	1100023											1100114					1100122	1101757	1101807
1101757	2002	0	1.417695287	.0011951594375777	923613136.6504283	94145604.26344059	532.580256410256	0	1033700000	.4632406510593274	.8410185822436339	5477.464096880579	0	1247.772524	3136598648.407291	0	0	94.49415003	2.789964857137078	324995.2042161715	.304589298667697	0	18.95272006720575	.0254645560908465	.4175810501894217	.0627615468136578	1100023											1100122					1100130	1101609	5103254
1101757	2003	0	1.417695287	.0045101659135168	923613136.6504283	76738372.82845664	532.580256410256	0	1033700000	.4632406510593274	.8410185822436339	6816.993893437607	0	1247.772524	3136598648.407291	0	0	94.49415003	2.789964857137078	1041113.876406243	.304589298667697	0	125.8972468926659	.0254645560908465	.4175810501894217	.0627615468136578	1100023											1100122					1100130	1101609	5103254
1101757	2004	0	1.417695287	0	923613136.6504283	49615535.62345667	532.580256410256	0	1033700000	.4632406510593274	.8410185822436339	9111.971042465862	0	1247.772524	3136598648.407291	4	0	94.49415003	2.789964857137078	1619385.984979913	.304589298667697	0	136.495772335192	.0254645560908465	.4175810501894217	.0627615468136578	1100023											1100122					1100130	1101609	5103254
1101757	2005	0	1.417695287	0	923613136.6504283	25629008.66196231	532.580256410256	0	1033700000	.4632406510593274	.8410185822436339	10354.85325814228	0	1247.772524	3136598648.407291	93	.66666669	94.49415003	2.789964857137078	2136871.622561505	.304589298667697	0	0	.0254645560908465	.4175810501894217	.0627615468136578	1100023											1100122					1100130	1101609	5103254
1101757	2006	0	1.417695287	0	923613136.6504283	36131896.91022688	532.580256410256	0	1033700000	.4632406510593274	.8410185822436339	11576.10928322589	0	1247.772524	3136598648.407291	4	1	94.49415003	2.789964857137078	1835892.556365267	.304589298667697	0	0	.0254645560908465	.4175810501894217	.0627615468136578	1100023											1100122					1100130	1101609	5103254
1101757	2007	0	1.417695287	0	923613136.6504283	22851600.08287955	532.580256410256	0	1033700000	.4632406510593274	.8410185822436339	10728.04687145598	0	1247.772524	3136598648.407291	2	1	94.49415003	2.789964857137078	1913528.983368944	.304589298667697	0	0	.0254645560908465	.4175810501894217	.0627615468136578	1100023											1100122					1100130	1101609	5103254
1101757	2008	0	1.417695287	0	923613136.6504283	12319271.27341305	532.580256410256	0	1033700000	.4632406510593274	.8410185822436339	12412.94015528891	0	1247.772524	3136598648.407291	1	1	94.49415003	2.789964857137078	1709128.205287002	.304589298667697	0	0	.0254645560908465	.4175810501894217	.0627615468136578	1100023											1100122					1100130	1101609	5103254
1101757	2009	0	1.417695287	0	923613136.6504283	10602953.26961844	532.580256410256	0	1033700000	.4632406510593274	.8410185822436339	13856.02519053538	0	1247.772524	3136598648.407291	6	.33333334	94.49415003	2.789964857137078	3898514.514367144	.304589298667697	0	0	.0254645560908465	.4175810501894217	.0627615468136578	1100023											1100122					1100130	1101609	5103254
1101757	2010	0	1.417695287	0	923613136.6504283	4006358.861679013	532.580256410256	0	1033700000	.4632406510593274	.8410185822436339	15339.08569967432	0	1247.772524	3136598648.407291	3	0	94.49415003	2.789964857137078	5792502.2283738	.304589298667697	0	176.466703275	.0254645560908465	.4175810501894217	.0627615468136578	1100023											1100122					1100130	1101609	5103254
1101757	2011	0	1.417695287	.0037755952206085	923613136.6504283	8538328.438733405	532.580256410256	0	1033700000	.4632406510593274	.8410185822436339	14614.94242543709	0	1247.772524	3136598648.407291	0	0	94.49415003	2.789964857137078	5096922.951199999	.3658993871597257	0	0	.0254645560908465	.4175810501894217	.0627615468136578	1100023											1100122					1100130	1101609	5103254
1101757	2012	0	1.417695287	0	923613136.6504283	10323620.52169202	532.580256410256	0	1033700000	.4632406510593274	.8410185822436339	15165.8141926637	0	1247.772524	3136598648.407291	0	0	94.49415003	2.789964857137078	4834730.503333333	.3658993871597256	0	57.54469606674613	.0254645560908465	.4175810501894217	.0627615468136578	1100023											1100122					1100130	1101609	5103254
1101807	2002	0	2.150599401	.0192197011307789	832450575.9220624	15611259.90076284	104.582307692308	0	779220000	1.055831765905653	.7693817468105987	8116.907244149493	0	2125.248383	965115876.3213944	1	0	97.84102061	9.057979683559589	1674138.701074538	.8762867620995913	0	0	.0451422963689892	.000132734754212	0	1100114											1100122					1100155	1101609
1101807	2003	0	2.150599401	0	832450575.9220624	12682246.52982205	104.582307692308	0	779220000	1.055831765905653	.7693817468105987	9518.656110822789	0	2125.248383	965115876.3213944	1	0	97.84102061	9.057979683559589	3718738.797741787	.8762867620995913	0	0	.0451422963689892	.000132734754212	0	1100114											1100122					1100155	1101609
1101807	2004	0	2.150599401	0	832450575.9220624	4107821.153460307	104.582307692308	0	779220000	1.055831765905653	.7693817468105987	12862.10429291742	0	2125.248383	965115876.3213944	2	0	97.84102061	9.057979683559589	5456878.784156769	.8762867620995913	0	139.0234718228807	.0451422963689892	.000132734754212	0	1100114											1100122					1100155	1101609
1101807	2005	0	2.150599401	0	832450575.9220624	1986457.744609757	104.582307692308	0	779220000	1.055831765905653	.7693817468105987	11982.63721178738	0	2125.248383	965115876.3213944	6	0	97.84102061	9.057979683559589	5632750.633359431	.8762867620995913	0	167.6976357940569	.0451422963689892	.000132734754212	0	1100114											1100122					1100155	1101609
1101807	2006	0	2.150599401	0	832450575.9220624	1723468.473365413	104.582307692308	0	779220000	1.055831765905653	.7693817468105987	11895.52012053916	0	2125.248383	965115876.3213944	8	0	97.84102061	9.057979683559589	3963854.637785066	.8762867620995913	0	169.5769723013696	.0451422963689892	.000132734754212	0	1100114											1100122					1100155	1101609
1101807	2007	0	2.150599401	0	832450575.9220624	1360731.467540432	104.582307692308	0	779220000	1.055831765905653	.7693817468105987	11267.38703660771	0	2125.248383	965115876.3213944	3	0	97.84102061	9.057979683559589	2611250.13600715	.8762867620995913	0	170.8198732577392	.0451422963689892	.000132734754212	0	1100114											1100122					1100155	1101609
1101807	2008	0	2.150599401	0	832450575.9220624	765648.0427204528	104.582307692308	0	779220000	1.055831765905653	.7693817468105987	12825.84323042589	0	2125.248383	965115876.3213944	0	0	97.84102061	9.057979683559589	2122270.758364066	.8762867620995914	0	166.2050648894391	.0451422963689892	.000132734754212	0	1100114											1100122					1100155	1101609
1101807	2009	0	2.150599401	0	832450575.9220624	643018.7835545768	104.582307692308	0	779220000	1.055831765905653	.7693817468105987	14143.916483483	0	2125.248383	965115876.3213944	0	0	97.84102061	9.057979683559589	3154209.116130028	.8762867620995914	0	167.809030730651	.0451422963689892	.000132734754212	0	1100114											1100122					1100155	1101609
1101807	2010	0	2.150599401	0	832450575.9220624	95031.71298692007	104.582307692308	0	779220000	1.055831765905653	.7693817468105987	11977.61188003363	0	2125.248383	965115876.3213944	0	0	97.84102061	9.057979683559589	7130138.809383	.8762867620995913	0	158.4598968183674	.0451422963689892	.000132734754212	0	1100114											1100122					1100155	1101609
1101807	2011	0	2.150599401	.0120954506542724	832450575.9220624	308396.4370452323	104.582307692308	0	779220000	1.055831765905653	.7693817468105987	12552.22815030885	0	2125.248383	965115876.3213944	23	0	97.84102061	9.057979683559589	6718937.817000001	.8762867620995913	0	0	.0451422963689892	.000132734754212	0	1100114											1100122					1100155	1101609
1101807	2012	0	2.150599401	0	832450575.9220624	559364.2088921251	104.582307692308	0	779220000	1.055831765905653	.7693817468105987	12782.68016472203	0	2125.248383	965115876.3213944	2	0	97.84102061	9.057979683559589	6744557.126666666	.8762867620995913	0	0	.0451422963689892	.000132734754212	0	1100114											1100122					1100155	1101609
1200013	2002	0	1.924622325	0	814355390.9217954	87126703.66209126	263.522677614997	0	1311300000	.6492471870677585	.7791771620486986	7489.365745844558	0	1107.639432	1834432283.609881	8	1	88.49706129000001	6.279872036121392	2501227.969732942	.7654056641980143	0	64.6818430453598	.0327455919395466	0	0	1100205											1200385					1200450	1302405
1200013	2003	0	1.924622325	0	814355390.9217954	55916313.14818566	263.522677614997	0	1311300000	.6492471870677585	.7791771620486986	7942.258323536013	0	1107.639432	1834432283.609881	4	.33333334	88.49706129000001	6.279872036121392	5401845.005096632	.7654056641980144	0	71.31243055022505	.0327455919395466	0	0	1100205											1200385					1200450	1302405
1200013	2004	0	1.924622325	0	814355390.9217954	57791092.48299541	263.522677614997	0	1311300000	.6492471870677585	.7791771620486986	9920.917691843843	0	1107.639432	1834432283.609881	20	0	88.49706129000001	6.279872036121392	5946526.717260697	.7654056641980143	0	31.72510404758789	.0327455919395466	0	0	1100205											1200385					1200450	1302405
1200013	2005	0	1.924622325	.0078219469368158	814355390.9217954	46152875.37304644	263.522677614997	0	1311300000	.6492471870677585	.7791771620486986	12886.64695451836	0	1107.639432	1834432283.609881	10	0	88.49706129000001	6.279872036121392	6549454.04476125	.8301986814280651	0	30.54705308002499	.0327455919395466	0	0	1100205											1200385					1200450	1302405
1200013	2006	0	1.924622325	0	814355390.9217954	28331445.94084996	263.522677614997	0	1311300000	.6492471870677585	.7791771620486986	14098.1912817905	0	1107.639432	1834432283.609881	22	0	88.49706129000001	6.279872036121392	5600885.926231309	.8301986814280651	0	26.93401579349663	.0327455919395466	0	0	1100205											1200385					1200450	1302405
1200013	2007	0	1.924622325	.329471710870046	814355390.9217954	16188118.45330848	263.522677614997	0	1311300000	.6492471870677585	.7791771620486986	14144.13546537678	0	1107.639432	1834432283.609881	7	0	88.49706129000001	6.279872036121392	5789807.822273227	.8301986814280653	0	26.85333657089335	.0327455919395466	0	0	1100205											1200385					1200450	1302405
1200013	2008	0	1.924622325	0	814355390.9217954	19416329.47358284	263.522677614997	0	1311300000	.6492471870677585	.7791771620486986	16504.53828280167	0	1107.639432	1834432283.609881	141	0	88.49706129000001	6.279872036121392	5022947.641526937	.8301986814280651	0	31.23697116340005	.0327455919395466	0	0	1100205											1200385					1200450	1302405
1200013	2009	0	1.924622325	0	814355390.9217954	11525228.35950292	263.522677614997	0	1311300000	.6492471870677585	.7791771620486986	15803.86438999828	0	1107.639432	1834432283.609881	2	0	88.49706129000001	6.279872036121392	9959275.814545142	.8301986814280651	0	49.84209799793761	.0327455919395466	0	0	1100205											1200385					1200450	1302405
1200013	2010	0	1.924622325	0	814355390.9217954	12779327.72307566	263.522677614997	0	1311300000	.6492471870677585	.7791771620486986	15436.85378110664	0	1107.639432	1834432283.609881	3	0	88.49706129000001	6.279872036121392	14610258.25178085	.8301986814280653	0	52.89691777046703	.0327455919395466	0	0	1100205											1200385					1200450	1302405
1200013	2011	0	1.924622325	0	814355390.9217954	15194924.7011901	263.522677614997	0	1311300000	.6492471870677585	.7791771620486986	18367.0671015625	0	1107.639432	1834432283.609881	13	0	88.49706129000001	6.279872036121392	13191697.3766	.8301986814280653	0	73.38251103896104	.0327455919395466	0	0	1100205											1200385					1200450	1302405
1200013	2012	0	1.924622325	.0286783703526886	814355390.9217954	5542654.248278653	263.522677614997	0	1311300000	.6492471870677585	.7791771620486986	17667.99869791667	0	1107.639432	1834432283.609881	18	0	88.49706129000001	6.279872036121392	10343697.90333333	.8301986814280651	0	79.8771770830494	.0327455919395466	0	0	1100205											1200385					1200450	1302405
1200054	2002	0	1.764012822	.0084514242077033	176198846.7933084	15390541.28617649	819.07082615053	0	828540000	.1137903712416127	.5264084507042254	4565.035000485734	.469651012949272	557.744995	4991635002.173933	2	0	71.83098592	1.071993444566672	168751.681497248	.0628165677978488	0	40.50454780232211	0	.168879151770888	.2027724563309321	1200104											1200500
1200054	2003	0	1.764012822	0	176198846.7933084	25066990.34040732	819.07082615053	0	828540000	.1137903712416127	.5264084507042254	5118.680657153378	.469651012949272	557.744995	4991635002.173933	1	.66666669	71.83098592	1.071993444566672	8529784.279552015	.0628165677978488	0	60.002864799004	0	.168879151770888	.2027724563309321	1200104											1200500
1200054	2004	0	1.764012822	.0197006531276741	176198846.7933084	11675526.45510281	819.07082615053	0	828540000	.1137903712416127	.5264084507042254	5453.48212100728	.469651012949272	557.744995	4991635002.173933	16	1	71.83098592	1.071993444566672	3975867.676261897	.2649227931296655	0	61.48049949139347	0	.168879151770888	.2027724563309321	1200104											1200500
1200054	2005	0	1.764012822	.0855733189516455	176198846.7933084	10273799.83177123	819.07082615053	0	828540000	.1137903712416127	.5264084507042254	6648.432632146029	.469651012949272	557.744995	4991635002.173933	6	1	71.83098592	1.071993444566672	2517223.13502912	.2721911001679169	0	56.26815166103594	0	.168879151770888	.2027724563309321	1200104											1200500
1200054	2006	0	1.764012822	0	176198846.7933084	3456072.153521439	819.07082615053	0	828540000	.1137903712416127	.5264084507042254	8039.809586722492	.469651012949272	557.744995	4991635002.173933	10	1	71.83098592	1.071993444566672	1524322.365948249	.2721911001679169	0	53.93630539128601	0	.168879151770888	.2027724563309321	1200104											1200500
1200054	2007	0	1.764012822	0	176198846.7933084	2775728.591295826	819.07082615053	0	828540000	.1137903712416127	.5264084507042254	8361.70051829108	.469651012949272	557.744995	4991635002.173933	2	1	71.83098592	1.071993444566672	969331.83726334	.2721911001679169	0	53.55131343769619	0	.168879151770888	.2027724563309321	1200104											1200500
1200054	2008	0	1.764012822	.0002594452544744	176198846.7933084	3259641.064948996	819.07082615053	0	828540000	.1137903712416127	.5264084507042254	9834.739314807119	.469651012949272	557.744995	4991635002.173933	14	1	71.83098592	1.071993444566672	899410.6897224768	.2721911001679169	0	55.79827433400212	0	.168879151770888	.2027724563309321	1200104											1200500
1200054	2009	0	1.764012822	.0053706349860664	176198846.7933084	1844702.673895781	819.07082615053	0	828540000	.1137903712416127	.5264084507042254	12668.55880876678	.469651012949272	557.744995	4991635002.173933	1	1	71.83098592	1.071993444566672	703084.0351478928	.2721911001679169	0	49.83419700486	0	.168879151770888	.2027724563309321	1200104											1200500
1200054	2010	0	1.764012822	.0000666350792951	176198846.7933084	3971998.600482368	819.07082615053	0	828540000	.1137903712416127	.5264084507042254	10634.17176939946	.469651012949272	557.744995	4991635002.173933	4	1	71.83098592	1.071993444566672	778837.9819642499	.2721911001679169	0	52.59399783882353	0	.168879151770888	.2027724563309321	1200104											1200500
1200054	2011	0	1.764012822	.000108300702435	176198846.7933084	2838064.949971822	819.07082615053	0	828540000	.1137903712416127	.5264084507042254	11525.3734759858	.469651012949272	557.744995	4991635002.173933	24	1	71.83098592	1.071993444566672	685858.5977499998	.2721911001679169	0	57.41705454545455	0	.168879151770888	.2027724563309321	1200104											1200500
1200054	2012	0	1.764012822	0	176198846.7933084	2589514.490956299	819.07082615053	0	828540000	.1137903712416127	.5264084507042254	12097.53223696505	.469651012949272	557.744995	4991635002.173933	0	1	71.83098592	1.071993444566672	1054616.39	.2721911001679169	0	63.9	0	.168879151770888	.2027724563309321	1200104											1200500
1200104	2002	0	1.70944428	0	1038017872.940029	52361462.47005293	319.442689308151	0	2456420000	.3380736611867238	.5587349397590361	7279.994021619509	0	601.6911929	3928138013.882493	17	0	71.68674699	4.853444541057899	2081311.038211927	.252075883987388	0	60.63922785502481	.0158132530120482	0	.4907508610714143	1200054											1200252					1200401	1200500	1200708
1200104	2003	0	1.70944428	.0000252172248738	1038017872.940029	59961150.75748521	319.442689308151	0	2456420000	.3380736611867238	.5587349397590361	8623.449634721223	0	601.6911929	3928138013.882493	22	.66666669	71.68674699	4.853444541057899	1476638.100696488	.252075883987388	0	65.7516172941607	.0158132530120482	0	.4907508610714143	1200054											1200252					1200401	1200500	1200708
1200104	2004	0	1.70944428	.0312385567739788	1038017872.940029	42105489.77642237	319.442689308151	0	2456420000	.3380736611867238	.5587349397590361	8892.776929958822	0	601.6911929	3928138013.882493	134	1	71.68674699	4.853444541057899	1474211.148086199	.7429401789560526	0	61.73946335274169	.0158132530120482	0	.4907508610714143	1200054											1200252					1200401	1200500	1200708
1200104	2005	0	1.70944428	.011308007536467	1038017872.940029	25856419.1475359	319.442689308151	0	2456420000	.3380736611867238	.5587349397590361	8571.000694017484	0	601.6911929	3928138013.882493	52	1	71.68674699	4.853444541057899	3194573.035611063	.7430643678544852	0	54.97087341502333	.0158132530120482	0	.4907508610714143	1200054											1200252					1200401	1200500	1200708
1200104	2006	0	1.70944428	0	1038017872.940029	9313557.235263925	319.442689308151	0	2456420000	.3380736611867238	.5587349397590361	8759.511743879879	0	601.6911929	3928138013.882493	146	1	71.68674699	4.853444541057899	3307945.751735664	.743064367854485	0	51.11318513100333	.0158132530120482	0	.4907508610714143	1200054											1200252					1200401	1200500	1200708
1200104	2007	0	1.70944428	0	1038017872.940029	5569582.083241514	319.442689308151	0	2456420000	.3380736611867238	.5587349397590361	9085.408009990588	0	601.6911929	3928138013.882493	30	1	71.68674699	4.853444541057899	3532298.441581232	.743064367854485	0	49.69051384024203	.0158132530120482	0	.4907508610714143	1200054											1200252					1200401	1200500	1200708
1200104	2008	0	1.70944428	.0000295587083578	1038017872.940029	11805287.32764739	319.442689308151	0	2456420000	.3380736611867238	.5587349397590361	10610.8990854861	0	601.6911929	3928138013.882493	80	1	71.68674699	4.853444541057899	4516741.486351591	.743064367854485	0	49.47177193159919	.0158132530120482	0	.4907508610714143	1200054											1200252					1200401	1200500	1200708
1200104	2009	0	1.70944428	.0399534144777241	1038017872.940029	9060806.855821781	319.442689308151	0	2456420000	.3380736611867238	.5587349397590361	11425.66265554385	0	601.6911929	3928138013.882493	6	1	71.68674699	4.853444541057899	5476854.711895902	.7430643678544852	0	49.63565438731075	.0158132530120482	0	.4907508610714143	1200054											1200252					1200401	1200500	1200708
1200104	2010	0	1.70944428	.0002156885446985	1038017872.940029	12177294.20271355	319.442689308151	0	2456420000	.3380736611867238	.5587349397590361	12036.38980355334	0	601.6911929	3928138013.882493	10	1	71.68674699	4.853444541057899	5535494.1961338	.7430643678544852	0	52.8547613673913	.0158132530120482	0	.4907508610714143	1200054											1200252					1200401	1200500	1200708
1200104	2011	0	1.70944428	0	1038017872.940029	14140550.61529911	319.442689308151	0	2456420000	.3380736611867238	.5587349397590361	13511.71767663257	0	601.6911929	3928138013.882493	38	1	71.68674699	4.853444541057899	5227020.610599999	.743064367854485	0	56.52443647058824	.0158132530120482	0	.4907508610714143	1200054											1200252					1200401	1200500	1200708
1200104	2012	0	1.70944428	0	1038017872.940029	12928764.03318575	319.442689308151	0	2456420000	.3380736611867238	.5587349397590361	13714.17230527144	0	601.6911929	3928138013.882493	12	1	71.68674699	4.853444541057899	12491864.96333333	.743064367854485	0	74.55	.0158132530120482	0	.4907508610714143	1200054											1200252					1200401	1200500	1200708
1200138	2002	0	1.401450725	0	966249578.3315926	48103134.09939697	209.063513513513	0	1933410000	.245854828421271	.8070175438596491	9777.839934991036	0	1194.554601	3013973753.365952	13	0	89.33873144	2.170888181323044	7893292.127748431	.0951425769525466	0	74.8144177568924	.0688259109311741	0	.1206405174595942	1200401											1200500					1200807	1300706
1200138	2003	0	1.401450725	0	966249578.3315926	49166070.20678839	209.063513513513	0	1933410000	.245854828421271	.8070175438596491	9178.282873382741	0	1194.554601	3013973753.365952	4	0	89.33873144	2.170888181323044	6675903.035205599	.0951425769525466	0	75.02081793154929	.0688259109311741	0	.1206405174595942	1200401											1200500					1200807	1300706
1200138	2004	0	1.401450725	.0025672548203767	966249578.3315926	41473747.07234346	209.063513513513	0	1933410000	.245854828421271	.8070175438596491	12222.33680935646	0	1194.554601	3013973753.365952	0	0	89.33873144	2.170888181323044	10255458.93108792	.0951425769525466	0	14.99140919560077	.0688259109311741	0	.1206405174595942	1200401											1200500					1200807	1300706
1200138	2005	0	1.401450725	0	966249578.3315926	23951711.31555159	209.063513513513	0	1933410000	.245854828421271	.8070175438596491	12330.09967840899	0	1194.554601	3013973753.365952	6	.66666669	89.33873144	2.170888181323044	10129102.43656752	.1028303156633179	0	30.56810265492483	.0688259109311741	0	.1319358343938904	1200401											1200500					1200807	1300706
1200138	2006	0	1.401450725	.0616526182859436	966249578.3315926	22119428.82927965	209.063513513513	0	1933410000	.245854828421271	.8070175438596491	17059.5876454159	0	1194.554601	3013973753.365952	2	1	89.33873144	2.170888181323044	8035909.756880798	.214618889203077	0	21.27741049834655	.0688259109311741	0	.1319358343938904	1200401											1200500					1200807	1300706
1200138	2007	0	1.401450725	0	966249578.3315926	10769330.13855249	209.063513513513	0	1933410000	.245854828421271	.8070175438596491	15355.71863214909	0	1194.554601	3013973753.365952	0	1	89.33873144	2.170888181323044	8316300.047182023	.214618889203077	0	21.47316372735297	.0688259109311741	0	.1319358343938904	1200401											1200500					1200807	1300706
1200138	2008	0	1.401450725	0	966249578.3315926	15123121.430731	209.063513513513	0	1933410000	.245854828421271	.8070175438596491	20655.45522756991	0	1194.554601	3013973753.365952	6	1	89.33873144	2.170888181323044	6505086.000583756	.214618889203077	0	33.83578408682909	.0688259109311741	0	.1319358343938904	1200401											1200500					1200807	1300706
1200138	2009	0	1.401450725	0	966249578.3315926	8080070.419381517	209.063513513513	0	1933410000	.245854828421271	.8070175438596491	20210.91627267255	0	1194.554601	3013973753.365952	0	.33333334	89.33873144	2.170888181323044	7793266.260592214	.214618889203077	0	43.67740016117935	.0688259109311741	0	.1319358343938904	1200401											1200500					1200807	1300706
1200138	2010	0	1.401450725	0	966249578.3315926	8539691.504261956	209.063513513513	0	1933410000	.245854828421271	.8070175438596491	15953.65440408322	0	1194.554601	3013973753.365952	6	0	89.33873144	2.170888181323044	20146964.4908352	.214618889203077	0	56.4202839315378	.0688259109311741	0	.1319358343938904	1200401											1200500					1200807	1300706
1200138	2011	0	1.401450725	0	966249578.3315926	9611451.548585607	209.063513513513	0	1933410000	.245854828421271	.8070175438596491	23811.74610041266	0	1194.554601	3013973753.365952	37	0	89.33873144	2.170888181323044	19358471.93175	.214618889203077	0	73.34956945621896	.0688259109311741	0	.1319358343938904	1200401											1200500					1200807	1300706
1200138	2012	0	1.401450725	0	966249578.3315926	9979709.299344873	209.063513513513	0	1933410000	.245854828421271	.8070175438596491	27100.77487391105	0	1194.554601	3013973753.365952	8	0	89.33873144	2.170888181323044	17696720.00666667	.214618889203077	0	85.19651666712093	.0688259109311741	0	.1319358343938904	1200401											1200500					1200807	1300706
1200179	2002	0	1.798271293	0	721032357.9448985	38578595.05740938	144.372002036783	0	1830790000	.635706855427153	.7371323529411765	8800.322388053408	0	1297.540793	1711480678.101129	12	1	55.51470588	4.934908181008947	1691166.52015605	.3621138580816335	0	70.71949233525785	.0597426470588235	0	.0325581906809451	1200385											1200401					1200450	1200708
1200179	2003	0	1.798271293	0	721032357.9448985	29086698.76022352	144.372002036783	0	1830790000	.635706855427153	.7371323529411765	6178.74352468375	0	1297.540793	1711480678.101129	4	.33333334	55.51470588	4.934908181008947	2893809.623120914	.3621138580816335	0	65.71409837854219	.0597426470588235	0	.0325581906809451	1200385											1200401					1200450	1200708
1200179	2004	0	1.798271293	0	721032357.9448985	24157812.06476687	144.372002036783	0	1830790000	.635706855427153	.7371323529411765	7486.725056835398	0	1297.540793	1711480678.101129	72	0	55.51470588	4.934908181008947	3390570.800850813	.3950837634537507	0	58.37679173495297	.0597426470588235	0	.0325581906809451	1200385											1200401					1200450	1200708
1200179	2005	0	1.798271293	0	721032357.9448985	12799321.16264234	144.372002036783	0	1830790000	.635706855427153	.7371323529411765	11928.56308116151	0	1297.540793	1711480678.101129	9	0	55.51470588	4.934908181008947	6559104.028042701	.3950837634537509	0	53.40534775864935	.0597426470588235	0	.0325581906809451	1200385											1200401					1200450	1200708
1200179	2006	0	1.798271293	0	721032357.9448985	14399389.59173162	144.372002036783	0	1830790000	.635706855427153	.7371323529411765	13161.41130931281	0	1297.540793	1711480678.101129	0	0	55.51470588	4.934908181008947	4300021.638085555	.3950837634537509	0	49.65830739968338	.0597426470588235	0	.0325581906809451	1200385											1200401					1200450	1200708
1200179	2007	0	1.798271293	0	721032357.9448985	3593082.109600722	144.372002036783	0	1830790000	.635706855427153	.7371323529411765	12132.16353312548	0	1297.540793	1711480678.101129	0	0	55.51470588	4.934908181008947	2647075.967104959	.3950837634537507	0	50.99911984241055	.0597426470588235	0	.0325581906809451	1200385											1200401					1200450	1200708
1200179	2008	0	1.798271293	0	721032357.9448985	8290341.555960747	144.372002036783	0	1830790000	.635706855427153	.7371323529411765	14942.8655439856	0	1297.540793	1711480678.101129	35	0	55.51470588	4.934908181008947	1533604.941630169	.3950837634537507	0	45.67354787530553	.0597426470588235	0	.0325581906809451	1200385											1200401					1200450	1200708
1200179	2009	0	1.798271293	0	721032357.9448985	3938393.653338762	144.372002036783	0	1830790000	.635706855427153	.7371323529411765	12181.52870310013	0	1297.540793	1711480678.101129	2	.66666669	55.51470588	4.934908181008947	2122376.071418121	.3950837634537509	0	43.72471612205264	.0597426470588235	0	.0325581906809451	1200385											1200401					1200450	1200708
1200179	2010	0	1.798271293	0	721032357.9448985	3940062.826028885	144.372002036783	0	1830790000	.635706855427153	.7371323529411765	12408.24600295489	0	1297.540793	1711480678.101129	2	1	55.51470588	4.934908181008947	3129871.7733927	.3950837634537509	0	49.5345132	.0597426470588235	0	.0325581906809451	1200385											1200401					1200450	1200708
1200179	2011	0	1.798271293	.000247999022289	721032357.9448985	9300611.408185419	144.372002036783	0	1830790000	.635706855427153	.7371323529411765	18278.77884679138	0	1297.540793	1711480678.101129	27	1	55.51470588	4.934908181008947	6279240.291099999	.3950837634537509	0	64.27114520547946	.0597426470588235	0	.0325581906809451	1200385											1200401					1200450	1200708
1200179	2012	0	1.798271293	.0001646658373647	721032357.9448985	13278895.77614867	144.372002036783	0	1830790000	.635706855427153	.7371323529411765	19475.15036703765	0	1297.540793	1711480678.101129	2	1	55.51470588	4.934908181008947	4786984.56	.3950837634537509	0	79.89198796828001	.0597426470588235	0	.0325581906809451	1200385											1200401					1200450	1200708
1200203	2002	0	.954874415	.0743553101269115	765094717.4426376	18951350.80479722	1556.61048963503	0	703760000	.2764430336338553	.6618377483443708	6096.915135090937	.067767068612867	747.4335781	8739594441.001381	19	0	59.72682119	8.461262190048151	1194715.146031405	.0881381317648203	0	141.1611544916377	.0045529801324503	.1557490036960681	0	1200336											1200393					1200427	1200609	1301654	1301803
1200203	2003	0	.954874415	.2341884368659028	765094717.4426376	29781901.08443867	1556.61048963503	0	703760000	.2764430336338553	.6618377483443708	6627.85840846128	.067767068612867	747.4335781	8739594441.001381	13	0	59.72682119	8.461262190048151	2815836.167987585	.0884343216392421	0	149.3042485013749	.0045529801324503	.1557490036960681	0	1200336											1200393					1200427	1200609	1301654	1301803
1200203	2004	0	.954874415	.0008874752289255	765094717.4426376	36025229.82081455	1556.61048963503	0	703760000	.2764430336338553	.6618377483443708	6607.656947401451	.067767068612867	747.4335781	8739594441.001381	50	0	59.72682119	8.461262190048151	2572284.435590118	.1374585689089629	0	132.9896807517371	.0045529801324503	.1557490036960681	.0001188335715641	1200336											1200393					1200427	1200609	1301654	1301803
1200203	2005	0	.954874415	.0051728444455035	765094717.4426376	12439704.7429887	1556.61048963503	0	703760000	.2764430336338553	.6618377483443708	7137.898634466607	.067767068612867	747.4335781	8739594441.001381	33	0	59.72682119	8.461262190048151	3321555.297929877	.137659981212712	0	129.9960318684312	.0045529801324503	.1557490036960681	.0378827933873139	1200336											1200393					1200427	1200609	1301654	1301803
1200203	2006	0	.954874415	.0029330811870408	765094717.4426376	4432348.082330038	1556.61048963503	0	703760000	.2764430336338553	.6618377483443708	7544.41591584189	.067767068612867	747.4335781	8739594441.001381	26	0	59.72682119	8.461262190048151	2261379.596391041	.193789044594565	0	127.5783483070257	.0045529801324503	.1557490036960681	.0378827933873139	1200336											1200393					1200427	1200609	1301654	1301803
1200203	2007	0	.954874415	.0864831546689102	765094717.4426376	7129054.931413898	1556.61048963503	0	703760000	.2764430336338553	.6618377483443708	7767.110693432125	.067767068612867	747.4335781	8739594441.001381	41	0	59.72682119	8.461262190048151	1433481.475136723	.193789044594565	0	120.8789682099266	.0045529801324503	.1557490036960681	.0378827933873139	1200336											1200393					1200427	1200609	1301654	1301803
1200203	2008	0	.954874415	.1210125808028998	765094717.4426376	9690834.006456042	1556.61048963503	0	703760000	.2764430336338553	.6618377483443708	8617.413417869509	.067767068612867	747.4335781	8739594441.001381	78	0	59.72682119	8.461262190048151	1300743.995759651	.193789044594565	0	117.20633675117	.0045529801324503	.1557490036960681	.0378827933873139	1200336											1200393					1200427	1200609	1301654	1301803
1200203	2009	0	.954874415	.1178118590824815	765094717.4426376	12927112.2933415	1556.61048963503	0	703760000	.2764430336338553	.6618377483443708	10006.78533632472	.067767068612867	747.4335781	8739594441.001381	43	0	59.72682119	8.461262190048151	2004624.785311887	.193789044594565	0	112.0436231497864	.0045529801324503	.1557490036960681	.047452967570476	1200336											1200393					1200427	1200609	1301654	1301803
1200203	2010	0	.954874415	.023680590804783	765094717.4426376	13932970.52317174	1556.61048963503	0	703760000	.2764430336338553	.6618377483443708	10889.67018188618	.067767068612867	747.4335781	8739594441.001381	24	0	59.72682119	8.461262190048151	2674670.1462384	.193789044594565	0	105.880021965	.0045529801324503	.1557490036960681	.047452967570476	1200336											1200393					1200427	1200609	1301654	1301803
1200203	2011	0	.954874415	.0690734182000215	765094717.4426376	12322964.86172597	1556.61048963503	0	703760000	.2764430336338553	.6618377483443708	12736.59849921567	.067767068612867	747.4335781	8739594441.001381	31	0	59.72682119	8.461262190048151	2203918.0219	.193789044594565	0	112.8739801444043	.0045529801324503	.1557490036960681	.047452967570476	1200336											1200393					1200427	1200609	1301654	1301803
1200203	2012	0	.954874415	0	765094717.4426376	8454450.660541073	1556.61048963503	0	703760000	.2764430336338553	.6618377483443708	11992.49797154758	.067767068612867	747.4335781	8739594441.001381	23	0	59.72682119	8.461262190048151	1522175.483333333	.193789044594565	0	106.5402798789713	.0045529801324503	.1557490036960681	.047452967570476	1200336											1200393					1200427	1200609	1301654	1301803
1200252	2002	0	1.787282954	0	704405837.7720022	25066791.83513321	268.147992278395	0	1497520000	.57041912133194	.6242038216560509	9882.951323580592	0	653.5488439	1651417290.851701	17	0	95.96602972	8.134830653899449	262294.1312265795	.0555343158361804	0	60.63922785502481	.0127388535031847	0	.3737025236067597	1200104											1200708
1200252	2003	0	1.787282954	0	704405837.7720022	27094613.76573319	268.147992278395	0	1497520000	.57041912133194	.6242038216560509	7979.646832979285	0	653.5488439	1651417290.851701	10	0	95.96602972	8.134830653899449	1628372.499670012	.0555343158361804	0	65.64712012640086	.0127388535031847	0	.3737025236067597	1200104											1200708
1200252	2004	0	1.787282954	0	704405837.7720022	19792449.09774952	268.147992278395	0	1497520000	.57041912133194	.6242038216560509	8147.061070960331	0	653.5488439	1651417290.851701	30	0	95.96602972	8.134830653899449	2810821.549603559	.4170328878156539	0	61.65824651759974	.0127388535031847	0	.3737025236067597	1200104											1200708
1200252	2005	0	1.787282954	0	704405837.7720022	10482544.24962864	268.147992278395	0	1497520000	.57041912133194	.6242038216560509	9513.049890556111	0	653.5488439	1651417290.851701	20	0	95.96602972	8.134830653899449	2529059.126545772	.4170328878156539	0	56.47931862165617	.0127388535031847	0	.3737025236067597	1200104											1200708
1200252	2006	0	1.787282954	0	704405837.7720022	4350933.188582697	268.147992278395	0	1497520000	.57041912133194	.6242038216560509	9355.146979467878	0	653.5488439	1651417290.851701	89	0	95.96602972	8.134830653899449	2268856.126420436	.4170328878156539	0	52.44546033029449	.0127388535031847	0	.3737025236067597	1200104											1200708
1200252	2007	0	1.787282954	0	704405837.7720022	1991908.829263178	268.147992278395	0	1497520000	.57041912133194	.6242038216560509	9366.019972842154	0	653.5488439	1651417290.851701	14	0	95.96602972	8.134830653899449	1683303.706526883	.4170328878156539	0	50.97730686865953	.0127388535031847	0	.3737025236067597	1200104											1200708
1200252	2008	0	1.787282954	0	704405837.7720022	4164925.384170123	268.147992278395	0	1497520000	.57041912133194	.6242038216560509	10678.58521884275	0	653.5488439	1651417290.851701	16	0	95.96602972	8.134830653899449	1470818.629181258	.4170328878156539	0	49.45946082489225	.0127388535031847	0	.3737025236067597	1200104											1200708
1200252	2009	0	1.787282954	.0006350595634743	704405837.7720022	4415023.214688071	268.147992278395	0	1497520000	.57041912133194	.6242038216560509	11874.29392679447	0	653.5488439	1651417290.851701	1	0	95.96602972	8.134830653899449	2283753.044152359	.4170328878156539	0	49.83419700486	.0127388535031847	0	.3737025236067597	1200104											1200708
1200252	2010	0	1.787282954	0	704405837.7720022	3714870.071236554	268.147992278395	0	1497520000	.57041912133194	.6242038216560509	11357.76167334346	0	653.5488439	1651417290.851701	2	0	95.96602972	8.134830653899449	2962779.5444109	.4170328878156539	0	54.14944010151869	.0127388535031847	0	.3737025236067597	1200104											1200708
1200252	2011	0	1.787282954	0	704405837.7720022	7114321.958597111	268.147992278395	0	1497520000	.57041912133194	.6242038216560509	12597.26378963823	0	653.5488439	1651417290.851701	2	0	95.96602972	8.134830653899449	2818138.0421	.4170328878156539	0	67.52516793224299	.0127388535031847	0	.3737025236067597	1200104											1200708
1200252	2012	0	1.787282954	0	704405837.7720022	11545775.51609049	268.147992278395	0	1497520000	.57041912133194	.6242038216560509	12901.29298794105	0	653.5488439	1651417290.851701	5	0	95.96602972	8.134830653899449	4437052.19	.4170328878156539	0	63.9	.0127388535031847	0	.3737025236067597	1200104											1200708
1200302	2002	0	1.419741242	.0354817231134431	1086833283.419866	57684292.94518875	1640.16530194452	0	2342150000	.083776182935083	.4420289855072464	4622.688090392803	.183155562977269	508.3300775	28003185604.88584	5	0	63.59761296	1.117301454251014	1046426.035962193	.0114457278943921	0	172.3811154063062	0	0	.0655969462517093	1200328											1200344					1200435	1200609	1301506	1303502
1200302	2003	0	1.419741242	.0008200729483457	1086833283.419866	54371426.12128966	1640.16530194452	0	2342150000	.083776182935083	.4420289855072464	4954.53858342076	.1923715947481401	508.3300775	28003185604.88584	1	.66666669	63.59761296	1.117301454251014	1122885.641861694	.0114457278943921	0	160.912916066353	0	0	.0655969462517093	1200328											1200344					1200435	1200609	1301506	1303502
1200302	2004	0	1.419741242	.0127429800842346	1086833283.419866	22700758.5600148	1640.16530194452	0	2342150000	.083776182935083	.4420289855072464	5159.100254346638	.220909569339458	508.3300775	28003185604.88584	12	1	63.59761296	1.117301454251014	1250338.387601684	.0115293380789977	0	153.565675988454	0	0	.0655969462517093	1200328											1200344					1200435	1200609	1301506	1303502
1200302	2005	0	1.419741242	.0571445947449385	1086833283.419866	14474162.02142192	1640.16530194452	0	2342150000	.083776182935083	.4420289855072464	5926.686334446154	.220909569339458	508.3300775	28003185604.88584	5	1	63.59761296	1.117301454251014	1705053.414382411	.0115293380789977	0	137.1137980549162	0	0	.0655969462517093	1200328											1200344					1200435	1200609	1301506	1303502
1200302	2006	0	1.419741242	.0001314749184188	1086833283.419866	11247274.3214917	1640.16530194452	0	2342150000	.083776182935083	.4420289855072464	6580.761932192465	.220909569339458	508.3300775	28003185604.88584	6	1	63.59761296	1.117301454251014	873638.3327204792	.0115293380789977	0	138.5873365074409	0	0	.0655969462517093	1200328											1200344					1200435	1200609	1301506	1303502
1200302	2007	0	1.419741242	0	1086833283.419866	18909924.37600952	1640.16530194452	0	2342150000	.083776182935083	.4420289855072464	6245.135600378686	.220909569339458	508.3300775	28003185604.88584	4	1	63.59761296	1.117301454251014	1066663.3640159	.0771358909175188	0	134.2981327564304	0	0	.0655969462517093	1200328											1200344					1200435	1200609	1301506	1303502
1200302	2008	0	1.419741242	0	1086833283.419866	26259119.56438949	1640.16530194452	0	2342150000	.083776182935083	.4420289855072464	6827.267807794168	.2891765845870345	508.3300775	28003185604.88584	16	1	63.59761296	1.117301454251014	1335509.776781955	.0771358909175187	0	156.1554563147288	0	0	.0655969462517093	1200328											1200344					1200435	1200609	1301506	1303502
1200302	2009	0	1.419741242	.1422844493228466	1086833283.419866	20063732.49757879	1640.16530194452	0	2342150000	.083776182935083	.4420289855072464	7999.744055921909	.2891765845870346	508.3300775	28003185604.88584	15	.33333334	63.59761296	1.117301454251014	1596034.043288266	.0771358909175188	0	149.50259101458	0	0	.0655969462517093	1200328											1200344					1200435	1200609	1301506	1303502
1200302	2010	0	1.419741242	.0006405040410234	1086833283.419866	23860185.98014742	1640.16530194452	0	2342150000	.083776182935083	.4420289855072464	9000.771960126614	.3092832176726478	508.3300775	28003185604.88584	3	0	63.59761296	1.117301454251014	1852467.7393626	.0771358909175188	0	141.17336262	0	0	.0655969462517093	1200328											1200344					1200435	1200609	1301506	1303502
1200302	2011	0	1.419741242	.0084063498315074	1086833283.419866	23133459.49501576	1640.16530194452	0	2342150000	.083776182935083	.4420289855072464	9539.556312484021	.3092832176726477	508.3300775	28003185604.88584	29	0	63.59761296	1.117301454251014	879568.5118999999	.0771358909175188	0	112.7835	0	0	.0655969462517093	1200328											1200344					1200435	1200609	1301506	1303502
1200302	2012	0	1.419741242	.0077904929479801	1086833283.419866	31621397.94924729	1640.16530194452	0	2342150000	.083776182935083	.4420289855072464	9304.760131679877	.3092832176726477	508.3300775	28003185604.88584	10	0	63.59761296	1.117301454251014	4464530.486666666	.0771358909175188	0	117.147518061058	0	0	.0655969462517093	1200328											1200344					1200435	1200609	1301506	1303502
1200328	2002	0	1.266371868	.0016246330464337	94311998.26151411	9098178.030774547	4494.43569663005	0	149340000	.111941765603806	.6395348837209303	4320.841058361013	.2127146876243833	527.6937991999999	5377796184.943611	0	0	68.77076412	1.12666969733133	0	0	0	165.3797123318858	0	0	.1732247455401507	1200302											1200351					1200609
1200328	2003	0	1.266371868	.0526288211676762	94311998.26151411	5277317.93497372	4494.43569663005	0	149340000	.111941765603806	.6395348837209303	4419.860052210398	.2127146876243833	527.6937991999999	5377796184.943611	0	0	68.77076412	1.12666969733133	0	0	0	165.645648891834	0	0	.1732247455401507	1200302											1200351					1200609
1200328	2004	0	1.266371868	.0000468301455465	94311998.26151411	2542556.541080016	4494.43569663005	0	149340000	.111941765603806	.6395348837209303	4913.43229182236	.2127146876243833	527.6937991999999	5377796184.943611	6	0	68.77076412	1.12666969733133	0	.1721611537129235	0	155.3791743902785	0	0	.1732247455401507	1200302											1200351					1200609
1200328	2005	0	1.266371868	.0267500553556886	94311998.26151411	1652728.975811935	4494.43569663005	0	149340000	.111941765603806	.6395348837209303	5067.454856501617	.2127146876243833	527.6937991999999	5377796184.943611	0	.66666669	68.77076412	1.12666969733133	75279.22145669654	.1721611537129235	0	138.7575199097204	0	0	.1732247455401507	1200302											1200351					1200609
1200328	2006	0	1.266371868	.0003201336126678	94311998.26151411	1797950.289701711	4494.43569663005	0	149340000	.111941765603806	.6395348837209303	5580.920108966763	.2127146876243833	527.6937991999999	5377796184.943611	0	1	68.77076412	1.12666969733133	94988.41699340698	.1721611537129235	0	136.5107578710833	0	0	.1732247455401507	1200302											1200351					1200609
1200328	2007	0	1.266371868	.0020172681794724	94311998.26151411	2402248.524847701	4494.43569663005	0	149340000	.111941765603806	.6395348837209303	6673.344790440334	.2127146876243833	527.6937991999999	5377796184.943611	0	1	68.77076412	1.12666969733133	28783.78825036881	.1721611537129235	0	139.1259420696744	0	0	.1732247455401507	1200302											1200351					1200609
1200328	2008	0	1.266371868	.0008106196688122	94311998.26151411	6963374.832109357	4494.43569663005	0	149340000	.111941765603806	.6395348837209303	8466.259679714212	.2127146876243833	527.6937991999999	5377796184.943611	0	1	68.77076412	1.12666969733133	0	.1721611537129235	0	156.0390092928685	0	0	.1732247455401507	1200302											1200351					1200609
1200328	2009	0	1.266371868	.4583174747784669	94311998.26151411	3488857.038135402	4494.43569663005	0	149340000	.111941765603806	.6395348837209303	10980.54872278236	.2127146876243833	527.6937991999999	5377796184.943611	0	1	68.77076412	1.12666969733133	0	.1721611537129235	0	149.6176815388406	0	0	.1732247455401507	1200302											1200351					1200609
1200328	2010	0	1.266371868	0	94311998.26151411	5957554.942416077	4494.43569663005	0	149340000	.111941765603806	.6395348837209303	8095.119979029872	.3726849256348371	527.6937991999999	5377796184.943611	0	1	68.77076412	1.12666969733133	0	.1721611537129235	0	141.17336262	0	0	.1732247455401507	1200302											1200351					1200609
1200328	2011	0	1.266371868	.000836928488685	94311998.26151411	5926447.290848691	4494.43569663005	0	149340000	.111941765603806	.6395348837209303	9008.160915992739	.3726849256348372	527.6937991999999	5377796184.943611	0	1	68.77076412	1.12666969733133	0	.1721611537129235	0	112.7835	0	0	.1732247455401507	1200302											1200351					1200609
1200328	2012	0	1.266371868	.0309974504338172	94311998.26151411	7130407.143865077	4494.43569663005	0	149340000	.111941765603806	.6395348837209303	9306.226274962864	.3726849256348371	527.6937991999999	5377796184.943611	0	1	68.77076412	1.12666969733133	25394.58666666666	.1721611537129235	0	106.5	0	0	.1732247455401507	1200302											1200351					1200609
1200336	2002	0	1.56341052	.0265676393018258	313331500.2320232	11775952.24723493	2058.97178893073	0	211530000	.0953786459731817	.75	4442.331150032237	.0586873836323961	391.992082	5451954100.35714	2	0	61.34615385	2.528451220654442	1217752.389375629	.1053877384709619	0	122.1206672080361	0	.5117739817550879	0	1200203											1200427					1300201	1301654
1200336	2003	0	1.56341052	.1495273388977668	313331500.2320232	16338484.22735838	2058.97178893073	0	211530000	.0953786459731817	.75	4630.988511166043	.1036032570095594	391.992082	5451954100.35714	2	0	61.34615385	2.528451220654442	629115.8212820803	.1053877384709619	0	148.9384616727314	0	.5117739817550879	0	1200203											1200427					1300201	1301654
1200336	2004	0	1.56341052	.0073741033105154	313331500.2320232	16174166.57563228	2058.97178893073	0	211530000	.0953786459731817	.75	5015.010793356566	.1036032570095594	391.992082	5451954100.35714	0	0	61.34615385	2.528451220654442	162324.77746556	.1206686656664772	0	140.8289714569441	0	.5117739817550879	0	1200203											1200427					1300201	1301654
1200336	2005	0	1.56341052	.0172463517580387	313331500.2320232	5085305.139963843	2058.97178893073	0	211530000	.0953786459731817	.75	4960.110759039043	.1036032570095594	391.992082	5451954100.35714	4	0	61.34615385	2.528451220654442	367277.6594417515	.1206686656664772	0	138.2339066270422	0	.5117739817550879	0	1200203											1200427					1300201	1301654
1200336	2006	0	1.56341052	.000046285971109	313331500.2320232	5199910.695087026	2058.97178893073	0	211530000	.0953786459731817	.75	5123.977183474226	.1036032570095594	391.992082	5451954100.35714	4	0	61.34615385	2.528451220654442	230472.3513594398	.1206686656664772	0	135.5278501710977	0	.5117739817550879	0	1200203											1200427					1300201	1301654
1200336	2007	0	1.56341052	.2399558662357879	313331500.2320232	2295300.204226099	2058.97178893073	0	211530000	.0953786459731817	.75	5318.774464975469	.1036032570095594	391.992082	5451954100.35714	2	0	61.34615385	2.528451220654442	138595.6841614547	.1206686656664772	0	126.6185044363296	0	.5117739817550879	0	1200203											1200427					1300201	1301654
1200336	2008	0	1.56341052	.0043501910443794	313331500.2320232	4103465.24097319	2058.97178893073	0	211530000	.0953786459731817	.75	6631.462127102758	.1036032570095594	391.992082	5451954100.35714	29	0	61.34615385	2.528451220654442	227796.3462631107	.1206686656664772	0	124.3460115098766	0	.5117739817550879	0	1200203											1200427					1300201	1301654
1200336	2009	0	1.56341052	.0303116002997341	313331500.2320232	2610429.64732315	2058.97178893073	0	211530000	.0953786459731817	.75	7978.261532459242	.1036032570095594	391.992082	5451954100.35714	0	0	61.34615385	2.528451220654442	469745.2074568912	.1206686656664772	0	111.8888818102748	0	.5117739817550879	.0317144191993787	1200203											1200427					1300201	1301654
1200336	2010	0	1.56341052	.0495431885666203	313331500.2320232	4589380.794683184	2058.97178893073	0	211530000	.0953786459731817	.75	8818.769346496845	.1036032570095594	391.992082	5451954100.35714	6	0	61.34615385	2.528451220654442	638899.3129510501	.1206686656664772	0	117.64446885	0	.5117739817550879	.0317144191993787	1200203											1200427					1300201	1301654
1200336	2011	0	1.56341052	.0302203358805592	313331500.2320232	11238380.5696611	2058.97178893073	0	211530000	.0953786459731817	.75	10123.10660500544	.1036032570095594	391.992082	5451954100.35714	21	0	61.34615385	2.528451220654442	646994.88755	.1206686656664772	0	90.2268	0	.5117739817550879	.0317144191993787	1200203											1200427					1300201	1301654
1200336	2012	0	1.56341052	0	313331500.2320232	2938893.702229955	2058.97178893073	0	211530000	.0953786459731817	.75	10866.39934711643	.1036032570095594	391.992082	5451954100.35714	2	0	61.34615385	2.528451220654442	1074361.126666667	.1206686656664772	0	101.3048780487805	0	.5117739817550879	.0317144191993787	1200203											1200427					1300201	1301654
1200344	2002	0	2.971908703	.1113257250254397	168481509.1762667	24038796.36051676	1667.53447154472	0	711220000	.0497353699054242	.6904315196998124	7230.105287247128	0	498.3002849	10716719328.99147	13	0	42.96435272	.6669951671369085	271174.4305376121	.0278450921605382	0	58.55173134616165	0	0	0	1200302											1200435					1200500	1300706	1303502
1200344	2003	0	2.971908703	0	168481509.1762667	32164837.55310387	1667.53447154472	0	711220000	.0497353699054242	.6904315196998124	5905.092807743697	.1137668248942508	498.3002849	10716719328.99147	3	.66666669	42.96435272	.6669951671369085	59181.32435163643	.0278450921605382	0	63.64563712705753	0	0	.0018343830272942	1200302											1200435					1200500	1300706	1303502
1200344	2004	0	2.971908703	.0587624055075173	168481509.1762667	14893286.14361534	1667.53447154472	0	711220000	.0497353699054242	.6904315196998124	6626.448369326071	.1137668248942508	498.3002849	10716719328.99147	2	1	42.96435272	.6669951671369085	109551.645633745	.034220065364462	0	58.3718421649417	0	0	.0018343830272942	1200302											1200435					1200500	1300706	1303502
1200344	2005	0	2.971908703	.0231310354820397	168481509.1762667	12530679.89869506	1667.53447154472	0	711220000	.0497353699054242	.6904315196998124	6350.893638598763	.1137668248942508	498.3002849	10716719328.99147	8	.33333334	42.96435272	.6669951671369085	352242.8376884193	.0346994801870346	0	54.84013582943387	0	.4291518884592904	.0018343830272942	1200302											1200435					1200500	1300706	1303502
1200344	2006	0	2.971908703	0	168481509.1762667	7268276.997100371	1667.53447154472	0	711220000	.0497353699054242	.6904315196998124	6214.678739837911	.1137668248942508	498.3002849	10716719328.99147	8	0	42.96435272	.6669951671369085	147195.8752316185	.0346994801870346	0	51.11092797472475	0	.4291518884592904	.0018343830272942	1200302											1200435					1200500	1300706	1303502
1200344	2007	0	2.971908703	0	168481509.1762667	5037994.039584577	1667.53447154472	0	711220000	.0497353699054242	.6904315196998124	6676.043901437775	.1137668248942508	498.3002849	10716719328.99147	39	0	42.96435272	.6669951671369085	311840.797952919	.0346994801870346	0	51.02611658059367	0	.4291518884592904	.0018343830272942	1200302											1200435					1200500	1300706	1303502
1200344	2008	0	2.971908703	0	168481509.1762667	4722709.488681863	1667.53447154472	0	711220000	.0497353699054242	.6904315196998124	7941.033627644644	.1137668248942508	498.3002849	10716719328.99147	36	0	42.96435272	.6669951671369085	356688.6139016644	.0346994801870346	0	49.46244821086026	0	.4291518884592904	.0018343830272942	1200302											1200435					1200500	1300706	1303502
1200344	2009	0	2.971908703	.0335699307646908	168481509.1762667	5016590.334974309	1667.53447154472	0	711220000	.0497353699054242	.6904315196998124	10498.61099813844	.1137668248942508	498.3002849	10716719328.99147	4	0	42.96435272	.6669951671369085	430660.2914508776	.0346994801870346	0	56.11959122168918	0	.4291518884592904	.0018343830272942	1200302											1200435					1200500	1300706	1303502
1200344	2010	0	2.971908703	.0026360614398769	168481509.1762667	8553361.787222369	1667.53447154472	0	711220000	.0497353699054242	.6904315196998124	10121.40724799727	.1137668248942508	498.3002849	10716719328.99147	12	0	42.96435272	.6669951671369085	159398.2363575	.0346994801870346	0	54.1654741996875	0	.4291518884592904	.0018343830272942	1200302											1200435					1200500	1300706	1303502
1200344	2011	0	2.971908703	.0070880824888162	168481509.1762667	7612270.717790026	1667.53447154472	0	711220000	.0497353699054242	.6904315196998124	10660.62839605484	.1137668248942508	498.3002849	10716719328.99147	15	0	42.96435272	.6669951671369085	115978.5	.0346994801870346	0	52.95671954314722	0	.4291518884592904	.0018343830272942	1200302											1200435					1200500	1300706	1303502
1200344	2012	0	2.971908703	0	168481509.1762667	13986348.17960047	1667.53447154472	0	711220000	.0497353699054242	.6904315196998124	10820.29868494684	.1137668248942508	498.3002849	10716719328.99147	4	0	42.96435272	.6669951671369085	1576231.653333333	.0346994801870346	0	51.11160014788472	0	.4291518884592904	.0018343830272942	1200302											1200435					1200500	1300706	1303502
1200351	2002	0	4.621011924	.0057129943897856	130241598.553802	10476464.67125819	2763.76464669597	0	413830000	.173840910701784	.9415492957746479	3363.223080788605	.1532017026598562	329.49532	8168387948.887039	7	0	45.42253521	1.598969108926761	265957.0714974953	.0113267753988933	0	129.9412025464818	0	.0865284324568527	.6502422600239312	1200328											1200393					1200609
1200351	2003	0	4.621011924	.0499314161033977	130241598.553802	5728027.626630603	2763.76464669597	0	413830000	.173840910701784	.9415492957746479	3550.244134940209	.1532017026598562	329.49532	8168387948.887039	1	0	45.42253521	1.598969108926761	118171.6304529882	.0113267753988933	0	133.2289735173031	0	.0865284324568527	.6502422600239312	1200328											1200393					1200609
1200351	2004	0	4.621011924	.0000595865215862	130241598.553802	9960224.497124299	2763.76464669597	0	413830000	.173840910701784	.9415492957746479	3597.132544346651	.1532017026598562	329.49532	8168387948.887039	4	0	45.42253521	1.598969108926761	65064.91816788558	.6679135713928188	0	129.9959736525638	0	.0865284324568527	.6502422600239312	1200328											1200393					1200609
1200351	2005	0	4.621011924	.0001731726054728	130241598.553802	6873233.86403228	2763.76464669597	0	413830000	.173840910701784	.9415492957746479	4007.426812662542	.1532017026598562	329.49532	8168387948.887039	2	.66666669	45.42253521	1.598969108926761	30234.62740143382	.6679135713928188	0	122.8083796902123	0	.0865284324568527	.6511263176955398	1200328											1200393					1200609
1200351	2006	0	4.621011924	.0004961108654493	130241598.553802	2999152.689007076	2763.76464669597	0	413830000	.173840910701784	.9415492957746479	4094.509314640073	.1532017026598562	329.49532	8168387948.887039	0	1	45.42253521	1.598969108926761	242330.21144133	.668807304425851	0	122.2866234302433	0	.0865284324568527	.6511263176955398	1200328											1200393					1200609
1200351	2007	0	4.621011924	.0150608374932415	130241598.553802	2676328.91977203	2763.76464669597	0	413830000	.173840910701784	.9415492957746479	5053.76612133023	.1532017026598562	329.49532	8168387948.887039	0	1	45.42253521	1.598969108926761	117476.3483814863	.6688073044258511	0	113.7420463580588	0	.0865284324568527	.6511263176955398	1200328											1200393					1200609
1200351	2008	0	4.621011924	.0388315478479273	130241598.553802	11232332.20120865	2763.76464669597	0	413830000	.173840910701784	.9415492957746479	6755.657345581311	.1532017026598563	329.49532	8168387948.887039	0	1	45.42253521	1.598969108926761	12458.549251215	.6688073044258511	0	110.6101148895996	0	.0865284324568527	.6511263176955398	1200328											1200393					1200609
1200351	2009	0	4.621011924	.7229840330185064	130241598.553802	10161015.75230136	2763.76464669597	0	413830000	.173840910701784	.9415492957746479	7666.762851744931	.1532017026598562	329.49532	8168387948.887039	32	.33333334	45.42253521	1.598969108926761	96860.6126865	.6833455957918315	0	38.75993100378	0	.0865284324568527	.6511263176955398	1200328											1200393					1200609
1200351	2010	0	4.621011924	0	130241598.553802	12807091.65026226	2763.76464669597	0	413830000	.173840910701784	.9415492957746479	9838.143683999999	.1786013471642494	329.49532	8168387948.887039	8	0	45.42253521	1.598969108926761	378952.56	.6833455957918315	0	47.05778754	0	.0865284324568527	.6511263176955398	1200328											1200393					1200609
1200351	2011	0	4.621011924	.0255757478032626	130241598.553802	10385894.70402705	2763.76464669597	0	413830000	.173840910701784	.9415492957746479	9801.051081081081	.1786013471642494	329.49532	8168387948.887039	0	0	45.42253521	1.598969108926761	240690	.6833455957918315	0	101.8184375	0	.0865284324568527	.6511263176955398	1200328											1200393					1200609
1200351	2012	0	4.621011924	.0052366097422426	130241598.553802	4105057.609321959	2763.76464669597	0	413830000	.173840910701784	.9415492957746479	9160.744965929102	.1786013471642494	329.49532	8168387948.887039	1	0	45.42253521	1.598969108926761	540000	.6833455957918315	0	106.3256955810147	0	.0865284324568527	.6511263176955398	1200328											1200393					1200609
1200385	2002	0	2.132766096	0	1192038821.445658	107762390.7162588	110.691648304807	0	1345270000	.7029752389170103	.7834067547723935	7063.801273157185	0	1111.665525	1937479337.249873	19	1	85.53597651	8.907449833502028	1794077.515636145	.7596097246386022	0	68.70219363590537	.0447870778267254	0	0	1200013											1200179					1200450
1200385	2003	0	2.132766096	0	1192038821.445658	65893323.63515053	110.691648304807	0	1345270000	.7029752389170103	.7834067547723935	7300.303914214001	0	1111.665525	1937479337.249873	20	.33333334	85.53597651	8.907449833502028	3149715.232647176	.7596097246386022	0	67.59018376624489	.0447870778267254	0	0	1200013											1200179					1200450
1200385	2004	0	2.132766096	0	1192038821.445658	55823810.85478479	110.691648304807	0	1345270000	.7029752389170103	.7834067547723935	7653.23487381339	0	1111.665525	1937479337.249873	28	0	85.53597651	8.907449833502028	4881232.228766017	.7596097246386022	0	33.39870125853943	.0447870778267254	0	0	1200013											1200179					1200450
1200385	2005	0	2.132766096	0	1192038821.445658	39687057.65975674	110.691648304807	0	1345270000	.7029752389170103	.7834067547723935	9306.667382569225	0	1111.665525	1937479337.249873	7	.66666669	85.53597651	8.907449833502028	6310181.106151818	.7596644061744536	0	30.53626129380396	.0447870778267254	0	0	1200013											1200179					1200450
1200385	2006	0	2.132766096	0	1192038821.445658	15151749.03306788	110.691648304807	0	1345270000	.7029752389170103	.7834067547723935	11499.93100103453	0	1111.665525	1937479337.249873	26	1	85.53597651	8.907449833502028	4874881.642459767	.7596644061744536	0	25.55666137340086	.0447870778267254	0	0	1200013											1200179					1200450
1200385	2007	0	2.132766096	.0001786617612894	1192038821.445658	4437332.380211084	110.691648304807	0	1345270000	.7029752389170103	.7834067547723935	8895.031375138611	0	1111.665525	1937479337.249873	4	1	85.53597651	8.907449833502028	4117931.91471393	.7596644061744536	0	26.83288138272222	.0447870778267254	0	0	1200013											1200179					1200450
1200385	2008	0	2.132766096	0	1192038821.445658	3524991.391545686	110.691648304807	0	1345270000	.7029752389170103	.7834067547723935	11260.37556479732	0	1111.665525	1937479337.249873	36	1	85.53597651	8.907449833502028	3822517.168374332	.7596644061744536	0	32.43443039881592	.0447870778267254	0	0	1200013											1200179					1200450
1200385	2009	0	2.132766096	0	1192038821.445658	9342594.071793348	110.691648304807	0	1345270000	.7029752389170103	.7834067547723935	12980.04977149995	0	1111.665525	1937479337.249873	2	1	85.53597651	8.907449833502028	5248268.454085643	.7596644061744536	0	37.40201040415013	.0447870778267254	0	0	1200013											1200179					1200450
1200385	2010	0	2.132766096	0	1192038821.445658	6644893.732225742	110.691648304807	0	1345270000	.7029752389170103	.7834067547723935	13938.53139365283	0	1111.665525	1937479337.249873	7	1	85.53597651	8.907449833502028	7214482.39720515	.7596644061744536	0	49.38780557433171	.0447870778267254	0	0	1200013											1200179					1200450
1200385	2011	0	2.132766096	.0342747104995449	1192038821.445658	7097043.809422975	110.691648304807	0	1345270000	.7029752389170103	.7834067547723935	13088.78069909607	0	1111.665525	1937479337.249873	15	1	85.53597651	8.907449833502028	9561649.040750001	.7596644061744536	0	67.67010000000001	.0447870778267254	0	0	1200013											1200179					1200450
1200385	2012	0	2.132766096	0	1192038821.445658	4047763.417700268	110.691648304807	0	1345270000	.7029752389170103	.7834067547723935	14628.41493799977	0	1111.665525	1937479337.249873	1	1	85.53597651	8.907449833502028	13468627.84333333	.7596644061744536	0	90.54138461538462	.0447870778267254	0	0	1200013											1200179					1200450
1200393	2002	0	1.836556001	.000950837665984	106335877.6086721	8172440.901630953	2285.05684136296	0	179340000	.1222904852607045	.6757105943152455	3780.117349640653	0	476.0354978	6329192319.009537	9	0	6.718346253	1.290844011085214	614704.1386819058	.1237900952293712	0	133.3501538478555	0	.3698421500619799	.0004972055306663	1200203											1200351					1200609
1200393	2003	0	1.836556001	.1883230657506175	106335877.6086721	4320644.077060137	2285.05684136296	0	179340000	.1222904852607045	.6757105943152455	3886.299682988903	0	476.0354978	6329192319.009537	1	0	6.718346253	1.290844011085214	261374.2924232754	.1237900952293712	0	130.4480336690979	0	.3698421500619799	.0004972055306663	1200203											1200351					1200609
1200393	2004	0	1.836556001	.0000250718722996	106335877.6086721	7607965.559537671	2285.05684136296	0	179340000	.1222904852607045	.6757105943152455	4055.129195002088	0	476.0354978	6329192319.009537	0	0	6.718346253	1.290844011085214	0	.1246244092311966	0	116.3917438517141	0	.3698421500619799	.0004972055306663	1200203											1200351					1200609
1200393	2005	0	1.836556001	2.03245684299e-06	106335877.6086721	6427547.36703518	2285.05684136296	0	179340000	.1222904852607045	.6757105943152455	4273.357969958923	0	476.0354978	6329192319.009537	0	.66666669	6.718346253	1.290844011085214	69368.50273075832	.1246244092311966	0	128.2632536980609	0	.3698421500619799	.0190611906341269	1200203											1200351					1200609
1200393	2006	0	1.836556001	.0006523797634483	106335877.6086721	1843641.326993094	2285.05684136296	0	179340000	.1222904852607045	.6757105943152455	4507.679520557323	0	476.0354978	6329192319.009537	4	1	6.718346253	1.290844011085214	79457.13369720875	.1429072979407035	0	123.9487717098777	0	.3698421500619799	.0190611906341269	1200203											1200351					1200609
1200393	2007	0	1.836556001	.0242290409300893	106335877.6086721	6408714.186046718	2285.05684136296	0	179340000	.1222904852607045	.6757105943152455	5308.827178367557	.1344503604635239	476.0354978	6329192319.009537	3	1	6.718346253	1.290844011085214	252377.4204724439	.1429072979407035	0	117.9917491890193	0	.3698421500619799	.0190611906341269	1200203											1200351					1200609
1200393	2008	0	1.836556001	.1761438148540193	106335877.6086721	6355852.744296318	2285.05684136296	0	179340000	.1222904852607045	.6757105943152455	6591.849974542397	.1344503604635239	476.0354978	6329192319.009537	23	1	6.718346253	1.290844011085214	109989.130960722	.1429072979407035	0	111.2016128301857	0	.3698421500619799	.0190611906341269	1200203											1200351					1200609
1200393	2009	0	1.836556001	.1894732515827229	106335877.6086721	6432696.093791734	2285.05684136296	0	179340000	.1222904852607045	.6757105943152455	7794.141607443097	.1344503604635239	476.0354978	6329192319.009537	3	1	6.718346253	1.290844011085214	0	.1635629347777732	0	112.126943260935	0	.3698421500619799	.0190611906341269	1200203											1200351					1200609
1200393	2010	0	1.836556001	.0001090805263322	106335877.6086721	8493110.432452714	2285.05684136296	0	179340000	.1222904852607045	.6757105943152455	9281.673406527907	.1344503604635239	476.0354978	6329192319.009537	2	1	6.718346253	1.290844011085214	397623.116535	.1635629347777732	0	47.05778754	0	.3698421500619799	.0190611906341269	1200203											1200351					1200609
1200393	2011	0	1.836556001	.0036961820377486	106335877.6086721	10124814.72870652	2285.05684136296	0	179340000	.1222904852607045	.6757105943152455	11992.32339290086	.1344503604635239	476.0354978	6329192319.009537	2	1	6.718346253	1.290844011085214	216135.1825	.1635629347777732	0	101.2159615384615	0	.3698421500619799	.0190611906341269	1200203											1200351					1200609
1200393	2012	0	1.836556001	.0717712601210854	106335877.6086721	5548251.83229999	2285.05684136296	0	179340000	.1222904852607045	.6757105943152455	9944.127906976744	.1344503604635239	476.0354978	6329192319.009537	0	1	6.718346253	1.290844011085214	130000	.1635629347777732	0	100.8947368421053	0	.3698421500619799	.0190611906341269	1200203											1200351					1200609
1200401	2002	0	1.777072904	0	2091774370.56038	88721358.2965826	495.32427184466	0	4313870000	.3478822371293415	.7896618985695709	9134.173289368178	0	1282.175279	8842072608.77293	137	0	87.09362809	32.87000829552493	22655823.22678888	.0864008156972466	0	66.68638039693634	.0412873862158648	0	.1965244509817352	1200104											1200138					1200179	1200450	1200500	1200708	1200807
1200401	2003	0	1.777072904	0	2091774370.56038	90619601.34450463	495.32427184466	0	4313870000	.3478822371293415	.7896618985695709	10088.05116458404	0	1282.175279	8842072608.77293	36	0	87.09362809	32.87000829552493	31719250.76977496	.0866530566139733	0	71.33649833385512	.0412873862158648	0	.1965244509817352	1200104											1200138					1200179	1200450	1200500	1200708	1200807
1200401	2004	0	1.777072904	.0097916514407581	2091774370.56038	91774062.29901332	495.32427184466	0	4313870000	.3478822371293415	.7896618985695709	9991.792503179724	0	1282.175279	8842072608.77293	94	0	87.09362809	32.87000829552493	40580120.9220276	.2832276131289249	0	39.53599825636898	.0412873862158648	0	.1965244509817352	1200104											1200138					1200179	1200450	1200500	1200708	1200807
1200401	2005	0	1.777072904	.000063029739912	2091774370.56038	55067472.58837149	495.32427184466	0	4313870000	.3478822371293415	.7896618985695709	11174.77486549125	0	1282.175279	8842072608.77293	27	.66666669	87.09362809	32.87000829552493	51927374.09106448	.2916818525964484	0	36.63481817707971	.0412873862158648	0	.2275788134452107	1200104											1200138					1200179	1200450	1200500	1200708	1200807
1200401	2006	0	1.777072904	.0028175084344436	2091774370.56038	48609125.43658892	495.32427184466	0	4313870000	.3478822371293415	.7896618985695709	11563.56976850063	0	1282.175279	8842072608.77293	82	1	87.09362809	32.87000829552493	38731446.08362447	.2916818525964482	.7565465769551052	34.05176475555985	.0412873862158648	0	.2334756013019821	1200104											1200138					1200179	1200450	1200500	1200708	1200807
1200401	2007	0	1.777072904	0	2091774370.56038	15295809.14106109	495.32427184466	0	4313870000	.3478822371293415	.7896618985695709	12012.13103880476	0	1282.175279	8842072608.77293	55	1	87.09362809	32.87000829552493	24310806.04333247	.2916818525964483	0	37.57388337267713	.0412873862158648	0	.2334756013019821	1200104											1200138					1200179	1200450	1200500	1200708	1200807
1200401	2008	0	1.777072904	0	2091774370.56038	27369052.2408387	495.32427184466	0	4313870000	.3478822371293415	.7896618985695709	13614.20147460264	0	1282.175279	8842072608.77293	131	1	87.09362809	32.87000829552493	18548274.54123736	.2916818525964483	.6116088705660211	37.73543595510012	.0412873862158648	0	.2334756013019821	1200104											1200138					1200179	1200450	1200500	1200708	1200807
1200401	2009	0	1.777072904	.0004582147229646	2091774370.56038	18867775.67868804	495.32427184466	0	4313870000	.3478822371293415	.7896618985695709	15208.63000060358	0	1282.175279	8842072608.77293	36	1	87.09362809	32.87000829552493	21443643.9086897	.2916818525964483	.8970155460874799	43.51331539946416	.0412873862158648	0	.2334756013019821	1200104											1200138					1200179	1200450	1200500	1200708	1200807
1200401	2010	0	1.777072904	0	2091774370.56038	21064973.48447584	495.32427184466	0	4313870000	.3478822371293415	.7896618985695709	15529.57262331233	0	1282.175279	8842072608.77293	41	1	87.09362809	32.87000829552493	32849089.84215495	.2916818525964484	.8270762658545454	49.5345132	.0412873862158648	0	.2334756013019821	1200104											1200138					1200179	1200450	1200500	1200708	1200807
1200401	2011	0	1.777072904	0	2091774370.56038	41643084.87340669	495.32427184466	0	4313870000	.3478822371293415	.7896618985695709	16723.58358941849	0	1282.175279	8842072608.77293	68	1	87.09362809	32.87000829552493	23241130.7061	.2916818525964483	.7484723181818183	73.40172049180328	.0412873862158648	0	.2334756013019821	1200104											1200138					1200179	1200450	1200500	1200708	1200807
1200401	2012	0	1.777072904	.0000527242174847	2091774370.56038	27883806.94199744	495.32427184466	0	4313870000	.3478822371293415	.7896618985695709	16456.61148366186	0	1282.175279	8842072608.77293	55	1	87.09362809	32.87000829552493	31298460.78666666	.2916818525964482	.7439893617021276	85.2007328569954	.0412873862158648	0	.2334756013019821	1200104											1200138					1200179	1200450	1200500	1200708	1200807
1200427	2002	0	1.040131404	.0612523787927619	349126289.6835221	14709314.78727031	1090.06675441413	0	274560000	.3725641555533595	.7190226876090751	4348.055781236544	0	397.98217	3075980292.032864	1	0	48.77835951	4.040337980119679	709835.831417357	.2005099984870362	0	137.1928232014136	0	.3222421868068703	0	1200203											1200336
1200427	2003	0	1.040131404	.3561224797068928	349126289.6835221	22409703.20527618	1090.06675441413	0	274560000	.3725641555533595	.7190226876090751	4452.510969558357	0	397.98217	3075980292.032864	1	0	48.77835951	4.040337980119679	512699.0729920345	.2005099984870363	0	145.5284770625932	0	.3222421868068703	0	1200203											1200336
1200427	2004	0	1.040131404	.0044316096460876	349126289.6835221	30077226.35242334	1090.06675441413	0	274560000	.3725641555533595	.7190226876090751	4798.65890317767	0	397.98217	3075980292.032864	0	0	48.77835951	4.040337980119679	442339.5913592826	.2952758212527674	0	141.1235242673351	0	.3222421868068703	0	1200203											1200336
1200427	2005	0	1.040131404	.0074199714642674	349126289.6835221	5280810.501416967	1090.06675441413	0	274560000	.3725641555533595	.7190226876090751	5361.814760734174	0	397.98217	3075980292.032864	0	0	48.77835951	4.040337980119679	252816.3848240267	.3004811905507838	0	134.9818050822451	0	.3222421868068703	0	1200203											1200336
1200427	2006	0	1.040131404	.0005153213839005	349126289.6835221	2494036.994418918	1090.06675441413	0	274560000	.3725641555533595	.7190226876090751	5880.919973703759	0	397.98217	3075980292.032864	0	0	48.77835951	4.040337980119679	119345.7817463958	.3206841388124129	0	137.9121364241077	0	.3222421868068703	0	1200203											1200336
1200427	2007	0	1.040131404	.5325322091549181	349126289.6835221	5088914.986231658	1090.06675441413	0	274560000	.3725641555533595	.7190226876090751	6621.469250285612	0	397.98217	3075980292.032864	7	0	48.77835951	4.040337980119679	185204.8086068186	.3206841388124128	0	126.9607166104819	0	.3222421868068703	0	1200203											1200336
1200427	2008	0	1.040131404	.0049439527128331	349126289.6835221	5052146.775022017	1090.06675441413	0	274560000	.3725641555533595	.7190226876090751	7863.267392395868	0	397.98217	3075980292.032864	37	0	48.77835951	4.040337980119679	159906.8417740626	.3206841388124129	0	123.6230695824936	0	.3222421868068703	0	1200203											1200336
1200427	2009	0	1.040131404	.0880473627480822	349126289.6835221	7768419.696198558	1090.06675441413	0	274560000	.3725641555533595	.7190226876090751	8750.356498143756	0	397.98217	3075980292.032864	5	.66666669	48.77835951	4.040337980119679	428273.5322312957	.3206841388124129	0	111.8541283138281	0	.3222421868068703	0	1200203											1200336
1200427	2010	0	1.040131404	.0999670065760422	349126289.6835221	7061995.119120133	1090.06675441413	0	274560000	.3725641555533595	.7190226876090751	14502.79512678693	0	397.98217	3075980292.032864	2	1	48.77835951	4.040337980119679	264060.7078077	.3206841388124129	0	105.880021965	0	.3222421868068703	0	1200203											1200336
1200427	2011	0	1.040131404	.1538138802262111	349126289.6835221	5847228.34936936	1090.06675441413	0	274560000	.3725641555533595	.7190226876090751	21308.07739258127	0	397.98217	3075980292.032864	29	1	48.77835951	4.040337980119679	388578.1791	.3206841388124129	0	106.9354666666667	0	.3222421868068703	0	1200203											1200336
1200427	2012	0	1.040131404	0	349126289.6835221	3602926.743908804	1090.06675441413	0	274560000	.3725641555533595	.7190226876090751	14924.65360476344	0	397.98217	3075980292.032864	9	1	48.77835951	4.040337980119679	377228.53	.3206841388124128	0	100.9913793103448	0	.3222421868068703	0	1200203											1200336
1200435	2002	0	1.980479643	.0666583686509612	44846834.58924568	6035370.048442056	1770.81715309131	0	254960000	.0255513930540826	.3974358974358974	3401.100900379347	0	484.4831095	6105342267.241844	0	0	4.487179487	.6466467934456283	0	.0080915513800198	0	42.77899672312156	0	0	.0783380160329782	1200302											1200344
1200435	2003	0	1.980479643	0	44846834.58924568	7544706.119640592	1770.81715309131	0	254960000	.0255513930540826	.3974358974358974	3787.920476904752	.2265443589232248	484.4831095	6105342267.241844	0	.66666669	4.487179487	.6466467934456283	0	.0080915513800198	0	56.31952062322356	0	0	.0783380160329782	1200302											1200344
1200435	2004	0	1.980479643	.0458336392648152	44846834.58924568	4251819.875825007	1770.81715309131	0	254960000	.0255513930540826	.3974358974358974	4540.869994555247	.2276263770935469	484.4831095	6105342267.241844	0	1	4.487179487	.6466467934456283	0	.0080915513800198	0	55.25518880094113	0	0	.0783380160329782	1200302											1200344
1200435	2005	0	1.980479643	.094139522906999	44846834.58924568	3420939.443522219	1770.81715309131	0	254960000	.0255513930540826	.3974358974358974	4804.391261169973	.2276263770935469	484.4831095	6105342267.241844	0	1	4.487179487	.6466467934456283	0	.0080915513800198	0	51.75548184615985	0	.2525698423965932	.0783380160329782	1200302											1200344
1200435	2006	0	1.980479643	0	44846834.58924568	1762151.44825565	1770.81715309131	0	254960000	.0255513930540826	.3974358974358974	5515.287783178602	.2276263770935469	484.4831095	6105342267.241844	0	1	4.487179487	.6466467934456283	0	.0080915513800198	0	49.47399356160101	0	.2525698423965932	.0783380160329782	1200302											1200344
1200435	2007	0	1.980479643	0	44846834.58924568	3704890.374264186	1770.81715309131	0	254960000	.0255513930540826	.3974358974358974	5972.390879163337	.2276263770935469	484.4831095	6105342267.241844	1	1	4.487179487	.6466467934456283	0	.0863920583421556	0	48.25229510875615	0	.2525698423965932	.0783380160329782	1200302											1200344
1200435	2008	0	1.980479643	0	44846834.58924568	2226872.529618491	1770.81715309131	0	254960000	.0255513930540826	.3974358974358974	7497.610952362242	.3406313826161023	484.4831095	6105342267.241844	0	1	4.487179487	.6466467934456283	0	.0863920583421556	0	51.9843066849724	0	.2525698423965932	.0783380160329782	1200302											1200344
1200435	2009	0	1.980479643	.019734185785381	44846834.58924568	2192645.854071115	1770.81715309131	0	254960000	.0255513930540826	.3974358974358974	8777.155239951722	.3406313826161023	484.4831095	6105342267.241844	0	1	4.487179487	.6466467934456283	0	.0863920583421556	0	47.342487154617	0	.2525698423965932	.0783380160329782	1200302											1200344
1200435	2010	0	1.980479643	.0009305391356271	44846834.58924568	2948827.654597346	1770.81715309131	0	254960000	.0255513930540826	.3974358974358974	8375.165758607143	.3406313826161023	484.4831095	6105342267.241844	0	1	4.487179487	.6466467934456283	0	.0863920583421556	0	58.822234425	0	.2525698423965932	.0783380160329782	1200302											1200344
1200435	2011	0	1.980479643	.0043502986831276	44846834.58924568	2851869.89657976	1770.81715309131	0	254960000	.0255513930540826	.3974358974358974	10217.07669072948	.3406313826161023	484.4831095	6105342267.241844	0	1	4.487179487	.6466467934456283	0	.0863920583421556	0	56.39175	0	.2525698423965932	.0783380160329782	1200302											1200344
1200435	2012	0	1.980479643	0	44846834.58924568	2907937.91969306	1770.81715309131	0	254960000	.0255513930540826	.3974358974358974	9775.987841945289	.3406313826161023	484.4831095	6105342267.241844	2	1	4.487179487	.6466467934456283	0	.0863920583421556	0	72.54865771812079	0	.2525698423965932	.0783380160329782	1200302											1200344
1200450	2002	0	1.766263268	0	1481507015.91302	64477898.22289941	92.115	0	1717600000	.5138255398136365	.8105616093880972	8926.307797542671	0	884.2568885	2321799730.766008	20	0	96.14417435	8.124301054069258	3075597.206650356	.6853067905495294	0	64.6818430453598	.0720871751886002	0	0	1200013											1200179					1200385	1200401	1200807	1302405
1200450	2003	0	1.766263268	0	1481507015.91302	43074838.8592193	92.115	0	1717600000	.5138255398136365	.8105616093880972	8905.687790786042	0	884.2568885	2321799730.766008	6	0	96.14417435	8.124301054069258	6724407.190093072	.6853067905495294	0	65.68763776456051	.0720871751886002	0	0	1200013											1200179					1200385	1200401	1200807	1302405
1200450	2004	0	1.766263268	0	1481507015.91302	41911816.5203547	92.115	0	1717600000	.5138255398136365	.8105616093880972	9188.948105043945	0	884.2568885	2321799730.766008	18	0	96.14417435	8.124301054069258	7467057.102787419	.6853067905495294	0	39.70300162899908	.0720871751886002	0	0	1200013											1200179					1200385	1200401	1200807	1302405
1200450	2005	0	1.766263268	.0060354195342293	1481507015.91302	29719869.02286418	92.115	0	1717600000	.5138255398136365	.8105616093880972	10036.59042224158	0	884.2568885	2321799730.766008	1	0	96.14417435	8.124301054069258	6473482.384593163	.7302080769991101	0	36.601524926697	.0720871751886002	0	0	1200013											1200179					1200385	1200401	1200807	1302405
1200450	2006	0	1.766263268	.0100920196804137	1481507015.91302	22344604.57623756	92.115	0	1717600000	.5138255398136365	.8105616093880972	10326.28623640761	0	884.2568885	2321799730.766008	2	0	96.14417435	8.124301054069258	5455537.716837931	.7302080769991101	.591052013246176	34.04949769015364	.0720871751886002	0	0	1200013											1200179					1200385	1200401	1200807	1302405
1200450	2007	0	1.766263268	.0804379484254722	1481507015.91302	9217934.007147411	92.115	0	1717600000	.5138255398136365	.8105616093880972	12190.19030551488	0	884.2568885	2321799730.766008	2	0	96.14417435	8.124301054069258	5615723.776305667	.7302080769991101	.6710780735125471	32.21331318173381	.0720871751886002	0	0	1200013											1200179					1200385	1200401	1200807	1302405
1200450	2008	0	1.766263268	0	1481507015.91302	4458873.771800186	92.115	0	1717600000	.5138255398136365	.8105616093880972	14934.92319071535	0	884.2568885	2321799730.766008	27	0	96.14417435	8.124301054069258	7447716.074573205	.7302080769991101	0	37.73953809163453	.0720871751886002	0	0	1200013											1200179					1200385	1200401	1200807	1302405
1200450	2009	0	1.766263268	0	1481507015.91302	6591491.173491333	92.115	0	1717600000	.5138255398136365	.8105616093880972	13835.64065707744	0	884.2568885	2321799730.766008	1	0	96.14417435	8.124301054069258	7198019.690590211	.7302080769991101	0	43.6049223792525	.0720871751886002	0	0	1200013											1200179					1200385	1200401	1200807	1302405
1200450	2010	0	1.766263268	0	1481507015.91302	5002061.873422916	92.115	0	1717600000	.5138255398136365	.8105616093880972	13532.38822969117	0	884.2568885	2321799730.766008	3	0	96.14417435	8.124301054069258	12003623.6579175	.7302080769991101	0	49.61527599326087	.0720871751886002	0	0	1200013											1200179					1200385	1200401	1200807	1302405
1200450	2011	0	1.766263268	.0056320543031908	1481507015.91302	6466631.804895791	92.115	0	1717600000	.5138255398136365	.8105616093880972	14823.40990484016	0	884.2568885	2321799730.766008	18	0	96.14417435	8.124301054069258	10487416.4397	.7302080769991101	0	73.25905709795704	.0720871751886002	0	0	1200013											1200179					1200385	1200401	1200807	1302405
1200450	2012	0	1.766263268	0	1481507015.91302	2773775.665032961	92.115	0	1717600000	.5138255398136365	.8105616093880972	15063.23172347983	0	884.2568885	2321799730.766008	2	0	96.14417435	8.124301054069258	10406849.00333333	.7302080769991102	0	85.19491698769305	.0720871751886002	0	0	1200013											1200179					1200385	1200401	1200807	1302405
1200500	2002	0	1.389181268	.0724817694692425	1189562684.581512	92611412.21579696	1625.60704861111	0	3422340000	.0942666152687393	.6401785714285714	8802.9923970083	.0662376482594317	509.8419891	23762389193.8213	47	0	72.99107143000001	1.440511714575422	4977906.923745019	.1358868825259267	0	74.76003370764488	.0116071428571429	0	.1371885587120385	1200054											1200104					1200138	1200344	1200401	1300706
1200500	2003	0	1.389181268	0	1189562684.581512	111111764.7476887	1625.60704861111	0	3422340000	.0942666152687393	.6401785714285714	10532.72109908349	.0670471118491471	509.8419891	23762389193.8213	19	0	72.99107143000001	1.440511714575422	6891590.472276015	.1380535358873485	0	78.85533449022773	.0116071428571429	0	.4452444318301713	1200054											1200104					1200138	1200344	1200401	1300706
1200500	2004	0	1.389181268	.043210003791018	1189562684.581512	79911624.01399858	1625.60704861111	0	3422340000	.0942666152687393	.6401785714285714	11161.35505071268	.0670471118491471	509.8419891	23762389193.8213	66	0	72.99107143000001	1.440511714575422	7792174.687295721	.5072670429064732	0	66.24695453581749	.0116071428571429	0	.4452444318301712	1200054											1200104					1200138	1200344	1200401	1300706
1200500	2005	0	1.389181268	.019661024174168	1189562684.581512	46938983.40594261	1625.60704861111	0	3422340000	.0942666152687393	.6401785714285714	8848.092358531816	.0670471118491471	509.8419891	23762389193.8213	37	0	72.99107143000001	1.440511714575422	8113433.670442574	.5174498813874767	0	58.02183661621069	.0116071428571429	.0331341818431931	.4452444318301712	1200054											1200104					1200138	1200344	1200401	1300706
1200500	2006	0	1.389181268	.0001159228161691	1189562684.581512	41467886.88556626	1625.60704861111	0	3422340000	.0942666152687393	.6401785714285714	9723.877903322398	.0670471118491471	509.8419891	23762389193.8213	151	0	72.99107143000001	1.440511714575422	5262244.576070556	.524968008964229	0	53.91665219449638	.0116071428571429	.0331341818431931	.4452444318301712	1200054											1200104					1200138	1200344	1200401	1300706
1200500	2007	0	1.389181268	0	1189562684.581512	21399286.1012714	1625.60704861111	0	3422340000	.0942666152687393	.6401785714285714	8450.839323868668	.0670471118491471	509.8419891	23762389193.8213	87	0	72.99107143000001	1.440511714575422	6621399.360263594	.6080971451083528	0	51.00830962565679	.0116071428571429	.0331341818431931	.4452444318301713	1200054											1200104					1200138	1200344	1200401	1300706
1200500	2008	0	1.389181268	0	1189562684.581512	33460112.90783946	1625.60704861111	0	3422340000	.0942666152687393	.6401785714285714	9720.217159238422	.0670471118491471	509.8419891	23762389193.8213	122	0	72.99107143000001	1.440511714575422	8753769.438904554	.6080971451083528	0	49.44896169219179	.0116071428571429	.0331341818431931	.4452444318301713	1200054											1200104					1200138	1200344	1200401	1300706
1200500	2009	0	1.389181268	.0271483827700841	1189562684.581512	25744363.68367365	1625.60704861111	0	3422340000	.0942666152687393	.6401785714285714	12614.69057837747	.0670471118491471	509.8419891	23762389193.8213	9	0	72.99107143000001	1.440511714575422	8823785.926375363	.6080971451083528	0	49.78851946406728	.0116071428571429	.0331341818431931	.4452444318301713	1200054											1200104					1200138	1200344	1200401	1300706
1200500	2010	0	1.389181268	.0345273933558132	1189562684.581512	33888595.35496958	1625.60704861111	0	3422340000	.0942666152687393	.6401785714285714	12773.48105414027	.0670471118491471	509.8419891	23762389193.8213	47	0	72.99107143000001	1.440511714575422	9020622.652265849	.6080971451083529	0	52.9188878969949	.0116071428571429	.0331341818431931	.4452444318301712	1200054											1200104					1200138	1200344	1200401	1300706
1200500	2011	0	1.389181268	.0011503243839286	1189562684.581512	38671632.38384447	1625.60704861111	0	3422340000	.0942666152687393	.6401785714285714	12970.92621822962	.0670471118491471	509.8419891	23762389193.8213	61	0	72.99107143000001	1.440511714575422	9380697.83725	.6080971451083529	0	50.82870093457944	.0116071428571429	.0331341818431931	.4452444318301713	1200054											1200104					1200138	1200344	1200401	1300706
1200500	2012	0	1.389181268	0	1189562684.581512	39897599.96058194	1625.60704861111	0	3422340000	.0942666152687393	.6401785714285714	11144.32427695004	.0670471118491471	509.8419891	23762389193.8213	64	0	72.99107143000001	1.440511714575422	24968631	.6080971451083528	0	48.99116580576745	.0116071428571429	.0331341818431931	.4452444318301712	1200054											1200104					1200138	1200344	1200401	1300706
1200609	2002	0	1.595938681	.0000442025712996	1138938016.00493	56347885.23483247	2620.49	0	3168530000	.1312823143506618	.4533132530120482	4984.564258338813	.0947667873419232	293.9773184	20231209459.83392	13	0	55.30873494	1.590166918288833	1027028.75452447	.02788680549211	0	169.964015993931	.0037650602409639	0	.0292564344643514	1200203											1200302					1200328	1200351	1200393	1301407	1301506	1301803
1200609	2003	0	1.595938681	.099746827318983	1138938016.00493	45441543.10959499	2620.49	0	3168530000	.1312823143506618	.4533132530120482	5280.892374954527	.0947667873419232	293.9773184	20231209459.83392	1	.66666669	55.30873494	1.590166918288833	1258422.015745536	.02788680549211	0	170.2906744033095	.0037650602409639	0	.0292564344643514	1200203											1200302					1200328	1200351	1200393	1301407	1301506	1301803
1200609	2004	0	1.595938681	.009428270191781	1138938016.00493	25735691.76822886	2620.49	0	3168530000	.1312823143506618	.4533132530120482	5348.291861586383	.0947667873419232	293.9773184	20231209459.83392	8	1	55.30873494	1.590166918288833	1878048.538708716	.0570599156637909	0	158.1795027288984	.0037650602409639	0	.2644250075129795	1200203											1200302					1200328	1200351	1200393	1301407	1301506	1301803
1200609	2005	0	1.595938681	.0275206232930856	1138938016.00493	17254526.19753033	2620.49	0	3168530000	.1312823143506618	.4533132530120482	5946.107581601437	.0947667873419232	293.9773184	20231209459.83392	14	.33333334	55.30873494	1.590166918288833	2726072.735150328	.2727502913894252	0	137.6279972053833	.0037650602409639	0	.4026896430476285	1200203											1200302					1200328	1200351	1200393	1301407	1301506	1301803
1200609	2006	0	1.595938681	.0003858555205364	1138938016.00493	20354509.82551292	2620.49	0	3168530000	.1312823143506618	.4533132530120482	7249.993066500082	.0947667873419232	293.9773184	20231209459.83392	23	0	55.30873494	1.590166918288833	2913185.690053139	.410357097400241	0	141.9748753129727	.0037650602409639	0	.4026896430476285	1200203											1200302					1200328	1200351	1200393	1301407	1301506	1301803
1200609	2007	0	1.595938681	0	1138938016.00493	19617201.93818126	2620.49	0	3168530000	.1312823143506618	.4533132530120482	6762.262525726601	.0959357162868773	293.9773184	20231209459.83392	46	0	55.30873494	1.590166918288833	3520915.220658772	.4114363335765181	0	134.2156147025094	.0037650602409639	0	.4030570630851083	1200203											1200302					1200328	1200351	1200393	1301407	1301506	1301803
1200609	2008	0	1.595938681	.0207400970593544	1138938016.00493	35058538.12375269	2620.49	0	3168530000	.1312823143506618	.4533132530120482	8011.96104516583	.1425415645715861	293.9773184	20231209459.83392	52	0	55.30873494	1.590166918288833	2559503.531876907	.4904649655580115	0	156.0324750536028	.0037650602409639	0	.4030570630851083	1200203											1200302					1200328	1200351	1200393	1301407	1301506	1301803
1200609	2009	0	1.595938681	.0432744396237394	1138938016.00493	18176665.16671709	2620.49	0	3168530000	.1312823143506618	.4533132530120482	9210.713778112988	.1425415645715861	293.9773184	20231209459.83392	16	0	55.30873494	1.590166918288833	1381313.178267001	.4904649655580115	0	149.3478264276084	.0037650602409639	0	.4030570630851083	1200203											1200302					1200328	1200351	1200393	1301407	1301506	1301803
1200609	2010	0	1.595938681	0	1138938016.00493	23901443.6789494	2620.49	0	3168530000	.1312823143506618	.4533132530120482	9456.280763541809	.1425415645715861	293.9773184	20231209459.83392	13	0	55.30873494	1.590166918288833	1550121.7401363	.4904649655580115	0	141.17336262	.0037650602409639	0	.4030570630851083	1200203											1200302					1200328	1200351	1200393	1301407	1301506	1301803
1200609	2011	0	1.595938681	.0559495218848388	1138938016.00493	20059625.70268185	2620.49	0	3168530000	.1312823143506618	.4533132530120482	10208.60528612726	.1425415645715861	293.9773184	20231209459.83392	3	0	55.30873494	1.590166918288833	2163645.48355	.4904649655580115	0	112.7835	.0037650602409639	0	.4030570630851083	1200203											1200302					1200328	1200351	1200393	1301407	1301506	1301803
1200609	2012	0	1.595938681	.0106136614268252	1138938016.00493	29227227.90126265	2620.49	0	3168530000	.1312823143506618	.4533132530120482	10730.64219327966	.1425415645715861	293.9773184	20231209459.83392	0	0	55.30873494	1.590166918288833	5482023.036666667	.4904649655580115	0	127.7280405405406	.0037650602409639	0	.4030570630851083	1200203											1200302					1200328	1200351	1200393	1301407	1301506	1301803
1200708	2002	0	1.366958564	.0004118301467974	1049181398.598391	40273570.56611218	343.174456450042	0	4087240000	.2738772136337948	.3941256830601093	7404.588868255044	0	880.2541796	5345461130.466793	8	0	94.19398907	2.677785816908564	9325259.674830517	.072026787053754	0	60.63922785502481	.0293715846994536	0	.5593590558165306	1200104											1200179					1200252	1200401
1200708	2003	0	1.366958564	0	1049181398.598391	46941598.39383145	343.174456450042	0	4087240000	.2738772136337948	.3941256830601093	6673.696630135371	0	880.2541796	5345461130.466793	10	.66666669	94.19398907	2.677785816908564	11191849.00436472	.072026787053754	0	65.64684288282493	.0293715846994536	0	.5593590558165306	1200104											1200179					1200252	1200401
1200708	2004	0	1.366958564	.0000206548236366	1049181398.598391	56828488.14687709	343.174456450042	0	4087240000	.2738772136337948	.3941256830601093	8240.593468131994	0	880.2541796	5345461130.466793	56	1	94.19398907	2.677785816908564	6063789.350000883	.6307635544462587	0	58.44256321691282	.0293715846994536	0	.5593590558165306	1200104											1200179					1200252	1200401
1200708	2005	0	1.366958564	0	1049181398.598391	26541390.07071866	343.174456450042	0	4087240000	.2738772136337948	.3941256830601093	8393.550368634209	0	880.2541796	5345461130.466793	26	.33333334	94.19398907	2.677785816908564	4867709.281918556	.6307635544462585	0	53.38850331781031	.0293715846994536	0	.5593590558165306	1200104											1200179					1200252	1200401
1200708	2006	0	1.366958564	0	1049181398.598391	18044604.46792641	343.174456450042	0	4087240000	.2738772136337948	.3941256830601093	8174.108124954756	0	880.2541796	5345461130.466793	33	0	94.19398907	2.677785816908564	3955237.597148174	.6343819730022079	0	49.62606526312231	.0293715846994536	0	.5593590558165306	1200104											1200179					1200252	1200401
1200708	2007	0	1.366958564	0	1049181398.598391	2791407.693141462	343.174456450042	0	4087240000	.2738772136337948	.3941256830601093	8621.904571136751	0	880.2541796	5345461130.466793	13	0	94.19398907	2.677785816908564	6008237.775268312	.634381973002208	0	48.29728559370604	.0293715846994536	0	.5593590558165306	1200104											1200179					1200252	1200401
1200708	2008	0	1.366958564	0	1049181398.598391	21879126.70957256	343.174456450042	0	4087240000	.2738772136337948	.3941256830601093	10045.99375005984	0	880.2541796	5345461130.466793	42	0	94.19398907	2.677785816908564	6170041.478946487	.6463146039618645	0	49.40774556197955	.0293715846994536	0	.5593590558165306	1200104											1200179					1200252	1200401
1200708	2009	0	1.366958564	0	1049181398.598391	7711438.733312608	343.174456450042	0	4087240000	.2738772136337948	.3941256830601093	11317.92267627318	0	880.2541796	5345461130.466793	5	.66666669	94.19398907	2.677785816908564	5796942.610175746	.6463146039618644	0	47.32894525325698	.0293715846994536	0	.5593590558165306	1200104											1200179					1200252	1200401
1200708	2010	0	1.366958564	0	1049181398.598391	6012850.504237741	343.174456450042	0	4087240000	.2738772136337948	.3941256830601093	12353.98424357276	0	880.2541796	5345461130.466793	5	1	94.19398907	2.677785816908564	11861641.8857262	.6463146039618646	0	49.41310507941176	.0293715846994536	0	.5593590558165306	1200104											1200179					1200252	1200401
1200708	2011	0	1.366958564	0	1049181398.598391	14556026.72220063	343.174456450042	0	4087240000	.2738772136337948	.3941256830601093	13940.51020294816	0	880.2541796	5345461130.466793	0	1	94.19398907	2.677785816908564	10722151.5632	.6463146039618644	0	50.752575	.0293715846994536	0	.5593590558165306	1200104											1200179					1200252	1200401
1200708	2012	0	1.366958564	.0027987949660027	1049181398.598391	17982564.64505824	343.174456450042	0	4087240000	.2738772136337948	.3941256830601093	14944.74605281543	0	880.2541796	5345461130.466793	2	1	94.19398907	2.677785816908564	18230180.16333333	.6463146039618645	0	69.22499999999999	.0293715846994536	0	.5593590558165306	1200104											1200179					1200252	1200401
1200807	2002	0	1.628616864	0	1007298918.64836	77813880.79407886	241.0809375	0	1759290000	.6538883425390002	.8715116279069768	6776.00781757082	0	1147.881487	2630418510.477441	26	0	69.24418605	5.214379364107516	1317233.294513964	.4140696004779476	0	60.63922785502481	.0383720930232558	0	.0000434916534187	1200138											1200401					1200450	1300706	1302405
1200807	2003	0	1.628616864	0	1007298918.64836	71137742.13134779	241.0809375	0	1759290000	.6538883425390002	.8715116279069768	7580.98961864272	0	1147.881487	2630418510.477441	7	0	69.24418605	5.214379364107516	5514601.904881553	.4140696004779476	0	67.5932120002846	.0383720930232558	0	.0000434916534187	1200138											1200401					1200450	1300706	1302405
1200807	2004	0	1.628616864	.0132952190489407	1007298918.64836	50869584.74976122	241.0809375	0	1759290000	.6538883425390002	.8715116279069768	8177.085728066883	0	1147.881487	2630418510.477441	4	0	69.24418605	5.214379364107516	4437017.217131564	.4140696004779476	0	60.91296888665006	.0383720930232558	0	.0000434916534187	1200138											1200401					1200450	1300706	1302405
1200807	2005	0	1.628616864	.0001704458422194	1007298918.64836	26942388.54721174	241.0809375	0	1759290000	.6538883425390002	.8715116279069768	8377.915214578254	0	1147.881487	2630418510.477441	8	0	69.24418605	5.214379364107516	5045369.984613487	.4454539290219879	0	54.94128143997406	.0383720930232558	0	.0000434916534187	1200138											1200401					1200450	1300706	1302405
1200807	2006	0	1.628616864	.155033013604798	1007298918.64836	28615595.06679098	241.0809375	0	1759290000	.6538883425390002	.8715116279069768	7527.303356097362	0	1147.881487	2630418510.477441	0	0	69.24418605	5.214379364107516	4830055.166154844	.445503798594671	0	51.07786368700641	.0383720930232558	0	.0000434916534187	1200138											1200401					1200450	1300706	1302405
1200807	2007	0	1.628616864	.0058434859378796	1007298918.64836	10468414.60640933	241.0809375	0	1759290000	.6538883425390002	.8715116279069768	9316.810372597935	0	1147.881487	2630418510.477441	9	0	69.24418605	5.214379364107516	4314803.882576956	.445503798594671	0	50.99420186785576	.0383720930232558	0	.0000434916534187	1200138											1200401					1200450	1300706	1302405
1200807	2008	0	1.628616864	.0001334233723019	1007298918.64836	7460885.17914393	241.0809375	0	1759290000	.6538883425390002	.8715116279069768	11618.58756602425	0	1147.881487	2630418510.477441	17	0	69.24418605	5.214379364107516	3472240.508805946	.445503798594671	0	49.46731932909482	.0383720930232558	0	.0000434916534187	1200138											1200401					1200450	1300706	1302405
1200807	2009	0	1.628616864	0	1007298918.64836	6271188.730322412	241.0809375	0	1759290000	.6538883425390002	.8715116279069768	12979.65377916936	0	1147.881487	2630418510.477441	8	.66666669	69.24418605	5.214379364107516	3572380.702130842	.445503798594671	0	52.33376030425603	.0383720930232558	0	.0000434916534187	1200138											1200401					1200450	1300706	1302405
1200807	2010	0	1.628616864	0	1007298918.64836	12236582.5474371	241.0809375	0	1759290000	.6538883425390002	.8715116279069768	13755.89430243898	0	1147.881487	2630418510.477441	3	1	69.24418605	5.214379364107516	3211454.7933204	.445503798594671	0	54.12613834333333	.0383720930232558	0	.0000434916534187	1200138											1200401					1200450	1300706	1302405
1200807	2011	0	1.628616864	0	1007298918.64836	16260172.36371882	241.0809375	0	1759290000	.6538883425390002	.8715116279069768	12398.29114173229	0	1147.881487	2630418510.477441	26	1	69.24418605	5.214379364107516	3236012.1631	.445503798594671	0	73.33456278026905	.0383720930232558	0	.0000434916534187	1200138											1200401					1200450	1300706	1302405
1200807	2012	0	1.628616864	0	1007298918.64836	12506989.76648535	241.0809375	0	1759290000	.6538883425390002	.8715116279069768	12727.20034995626	0	1147.881487	2630418510.477441	23	1	69.24418605	5.214379364107516	12343674.35666667	.445503798594671	0	82.01045474240893	.0383720930232558	0	.0000434916534187	1200138											1200401					1200450	1300706	1302405
1300029	2002	0	3.823045267	.0000812739981983	272441239.1775814	13353248.60633068	3273.19666666667	0	587040000	.1324541988616038	.665389527458493	4850.050668589059	.0029869998736081	193.5568431	5911477376.554339	7	0	30.77905492	2.200803483000593	0	0	0	0	0	0	.5201936641492232	1302207											1302801					1304203	1304260
1300029	2003	0	3.823045267	.0302966394823107	272441239.1775814	7025065.662232927	3273.19666666667	0	587040000	.1324541988616038	.665389527458493	8455.287292950057	.0029869998736081	193.5568431	5911477376.554339	17	0	30.77905492	2.200803483000593	0	.5201903528612236	0	0	0	0	.5201936641492232	1302207											1302801					1304203	1304260
1300029	2004	0	3.823045267	.4554600638280417	272441239.1775814	3196475.633299554	3273.19666666667	0	587040000	.1324541988616038	.665389527458493	7247.60027126446	.0029869998736081	193.5568431	5911477376.554339	20	0	30.77905492	2.200803483000593	0	.5201903528612236	0	0	0	0	.5201936641492232	1302207											1302801					1304203	1304260
1300029	2005	0	3.823045267	.0013167273039925	272441239.1775814	2103182.69852753	3273.19666666667	0	587040000	.1324541988616038	.665389527458493	6348.535159386757	.004996720760144	193.5568431	5911477376.554339	26	0	30.77905492	2.200803483000593	0	.5201903528612236	0	0	0	0	.5201936641492232	1302207											1302801					1304203	1304260
1300029	2006	0	3.823045267	.0954707560633042	272441239.1775814	2658550.191942424	3273.19666666667	0	587040000	.1324541988616038	.665389527458493	4731.505386284606	.004996720760144	193.5568431	5911477376.554339	5	0	30.77905492	2.200803483000593	87687.53493897281	.5201903528612236	0	0	0	0	.5201936641492232	1302207											1302801					1304203	1304260
1300029	2007	0	3.823045267	.141186713753756	272441239.1775814	2735854.19369486	3273.19666666667	0	587040000	.1324541988616038	.665389527458493	5307.861331328833	.0108602842030632	193.5568431	5911477376.554339	4	0	30.77905492	2.200803483000593	52945.94756382814	.5215444832607286	0	0	0	0	.5201936641492232	1302207											1302801					1304203	1304260
1300029	2008	0	3.823045267	.0692595482396256	272441239.1775814	9070868.74215015	3273.19666666667	0	587040000	.1324541988616038	.665389527458493	5285.10002319623	.0108602842030632	193.5568431	5911477376.554339	14	0	30.77905492	2.200803483000593	28487.99280591175	.5215444832607286	0	0	0	0	.5201936641492232	1302207											1302801					1304203	1304260
1300029	2009	0	3.823045267	.0143608529189194	272441239.1775814	3334653.252688717	3273.19666666667	0	587040000	.1324541988616038	.665389527458493	4711.744802517537	.0108602842030632	193.5568431	5911477376.554339	3	0	30.77905492	2.200803483000593	173742.0965912569	.5215444832607286	0	0	0	0	.5201936641492232	1302207											1302801					1304203	1304260
1300029	2010	0	3.823045267	.0002283065143267	272441239.1775814	6460697.602013446	3273.19666666667	0	587040000	.1324541988616038	.665389527458493	4840.875476876172	.0108602842030632	193.5568431	5911477376.554339	9	0	30.77905492	2.200803483000593	108637.46199705	.5215444832607286	0	0	0	0	.5201936641492232	1302207											1302801					1304203	1304260
1300029	2011	0	3.823045267	.0068357172707106	272441239.1775814	2591752.348051644	3273.19666666667	0	587040000	.1324541988616038	.665389527458493	5547.890583781707	.0108602842030632	193.5568431	5911477376.554339	5	0	30.77905492	2.200803483000593	27743.2784	.5215444832607286	0	0	0	0	.5201936641492232	1302207											1302801					1304203	1304260
1300029	2012	0	3.823045267	.2675770096205398	272441239.1775814	516528.019198716	3273.19666666667	0	587040000	.1324541988616038	.665389527458493	6479.718677940046	.0108602842030632	193.5568431	5911477376.554339	0	0	30.77905492	2.200803483000593	1656175.03	.5215444832607286	0	0	0	0	.5201936641492232	1302207											1302801					1304203	1304260
1300060	2002	0	7.2	.0554404654229741	105444631.0599536	643927.6566377437	2422.29827586207	0	54490000	.0317531692309874	.423841059602649	2757.358655287527	.3077479320929276	805.5555556000001	4755430832.795163	0	0	45.69536424	1.763036892931113	0	0	0	0	0	.0064420384253063	0	1302306											1303700					1303908
1300060	2003	0	7.2	.1875495154402042	105444631.0599536	763612.2789875383	2422.29827586207	0	54490000	.0317531692309874	.423841059602649	3740.527958058801	.3077479320929276	805.5555556000001	4755430832.795163	0	0	45.69536424	1.763036892931113	0	0	0	0	0	.0064420384253063	0	1302306											1303700					1303908
1300060	2004	0	7.2	.0016997228138007	105444631.0599536	549209.5966651351	2422.29827586207	0	54490000	.0317531692309874	.423841059602649	3633.845385156652	.3077479320929276	805.5555556000001	4755430832.795163	0	0	45.69536424	1.763036892931113	0	0	0	0	0	.0064420384253063	0	1302306											1303700					1303908
1300060	2005	0	7.2	.6528089641880467	105444631.0599536	98161.34407262986	2422.29827586207	0	54490000	.0317531692309874	.423841059602649	3702.230698201911	.3077479320929276	805.5555556000001	4755430832.795163	0	0	45.69536424	1.763036892931113	0	0	0	0	0	.0064420384253063	0	1302306											1303700					1303908
1300060	2006	0	7.2	.1365993812347836	105444631.0599536	86806.64685329981	2422.29827586207	0	54490000	.0317531692309874	.423841059602649	3723.120100615106	.3077479320929276	805.5555556000001	4755430832.795163	0	0	45.69536424	1.763036892931113	0	0	0	0	0	.0064420384253063	0	1302306											1303700					1303908
1300060	2007	0	7.2	.0515172431707483	105444631.0599536	93591.19529812731	2422.29827586207	0	54490000	.0317531692309874	.423841059602649	4454.696935027111	.3087702275090681	805.5555556000001	4755430832.795163	0	0	45.69536424	1.763036892931113	0	0	0	0	0	.0064420384253063	0	1302306											1303700					1303908
1300060	2008	0	7.2	.1979527242539716	105444631.0599536	135160.5148814357	2422.29827586207	0	54490000	.0317531692309874	.423841059602649	4701.054052222989	.3087702275090681	805.5555556000001	4755430832.795163	0	0	45.69536424	1.763036892931113	0	0	0	0	0	.0064420384253063	0	1302306											1303700					1303908
1300060	2009	0	7.2	.0035920233884652	105444631.0599536	809039.5854196687	2422.29827586207	0	54490000	.0317531692309874	.423841059602649	4715.198309760294	.3157750532673035	805.5555556000001	4755430832.795163	0	.66666669	45.69536424	1.763036892931113	0	.0194899735096818	0	0	0	.0064420384253063	0	1302306											1303700					1303908
1300060	2010	0	7.2	.0345907498808767	105444631.0599536	1093523.819026162	2422.29827586207	0	54490000	.0317531692309874	.423841059602649	4844.976407982824	.4269657033219584	805.5555556000001	4755430832.795163	0	1	45.69536424	1.763036892931113	0	.0194899735096818	0	0	0	.0064420384253063	0	1302306											1303700					1303908
1300060	2011	0	7.2	.0103118407388055	105444631.0599536	1418122.363294243	2422.29827586207	0	54490000	.0317531692309874	.423841059602649	5870.41884124523	.4269657033219584	805.5555556000001	4755430832.795163	0	1	45.69536424	1.763036892931113	0	.0194899735096818	0	31.32875	0	.0064420384253063	0	1302306											1303700					1303908
1300060	2012	0	7.2	.0550072250650246	105444631.0599536	260172.6131160564	2422.29827586207	0	54490000	.0317531692309874	.423841059602649	6393.048664122138	.4269657033219584	805.5555556000001	4755430832.795163	0	1	45.69536424	1.763036892931113	386892.08	.0194899735096818	0	29.2875	0	.0064420384253063	0	1302306											1303700					1303908
1300086	2002	0	1.737903226	0	185300583.2846657	2234934.935718247	706.415	0	96180000	.1749854304892979	.9603729603729604	2747.560041959151	.0006762042923739	359.1193961	2451632680.506151	16	0	81.35198135	3.325131070743021	2365.419866175389	0	0	0	0	0	0	1300102											1300631					1300839	1301308	1302504
1300086	2003	0	1.737903226	.3660737750430337	185300583.2846657	1399801.507185618	706.415	0	96180000	.1749854304892979	.9603729603729604	3642.944458369208	.0006762042923739	359.1193961	2451632680.506151	1	0	81.35198135	3.325131070743021	1051.017446980978	0	0	0	0	0	0	1300102											1300631					1300839	1301308	1302504
1300086	2004	0	1.737903226	.0062860971874384	185300583.2846657	487298.8289769832	706.415	0	96180000	.1749854304892979	.9603729603729604	3474.699992267947	.0006762042923739	359.1193961	2451632680.506151	6	0	81.35198135	3.325131070743021	0	0	0	0	0	0	0	1300102											1300631					1300839	1301308	1302504
1300086	2005	0	1.737903226	.2497813780467359	185300583.2846657	291131.7932815223	706.415	0	96180000	.1749854304892979	.9603729603729604	3972.359539554823	.0006762042923739	359.1193961	2451632680.506151	1	0	81.35198135	3.325131070743021	0	.0000744082021406	0	0	0	0	0	1300102											1300631					1300839	1301308	1302504
1300086	2006	0	1.737903226	.0137762854950362	185300583.2846657	102375.4244893214	706.415	0	96180000	.1749854304892979	.9603729603729604	3159.837146772515	.0006762042923739	359.1193961	2451632680.506151	1	0	81.35198135	3.325131070743021	0	.0000744082021406	0	0	0	0	0	1300102											1300631					1300839	1301308	1302504
1300086	2007	0	1.737903226	.042214271403925	185300583.2846657	405323.6323849364	706.415	0	96180000	.1749854304892979	.9603729603729604	4148.303027532418	.0006762042923739	359.1193961	2451632680.506151	0	0	81.35198135	3.325131070743021	89814.52840943572	.0848918506325745	0	30.67785478914501	0	0	0	1300102											1300631					1300839	1301308	1302504
1300086	2008	0	1.737903226	.0297283880994687	185300583.2846657	181268.1073919486	706.415	0	96180000	.1749854304892979	.9603729603729604	4730.764539727778	.0006762042923739	359.1193961	2451632680.506151	0	0	81.35198135	3.325131070743021	161536.8519124956	.0848918506325745	0	29.66600885009738	0	0	0	1300102											1300631					1300839	1301308	1302504
1300086	2009	0	1.737903226	.0217059824210557	185300583.2846657	1054222.099382003	706.415	0	96180000	.1749854304892979	.9603729603729604	7142.269881087853	.0006762042923739	359.1193961	2451632680.506151	4	0	81.35198135	3.325131070743021	55969.22664647176	.0848918506325745	0	31.31412738186894	0	0	0	1300102											1300631					1300839	1301308	1302504
1300086	2010	0	1.737903226	.656780652473874	185300583.2846657	2861119.245513619	706.415	0	96180000	.1749854304892979	.9603729603729604	6026.104128765272	.0006762042923739	359.1193961	2451632680.506151	0	0	81.35198135	3.325131070743021	0	.0848918506325745	0	29.27172803139811	0	0	0	1300102											1300631					1300839	1301308	1302504
1300086	2011	0	1.737903226	.0442374879546018	185300583.2846657	695251.5437237828	706.415	0	96180000	.1749854304892979	.9603729603729604	7127.69030483317	.0006762042923739	359.1193961	2451632680.506151	0	0	81.35198135	3.325131070743021	0	.0848918506325745	0	0	0	0	0	1300102											1300631					1300839	1301308	1302504
1300086	2012	0	1.737903226	.0427265781660872	185300583.2846657	791332.551090997	706.415	0	96180000	.1749854304892979	.9603729603729604	7421.816732090285	.0006762042923739	359.1193961	2451632680.506151	0	0	81.35198135	3.325131070743021	337054.2666666667	.0848918506325745	0	0	0	0	0	1300102											1300631					1300839	1301308	1302504
1300102	2002	0	5.165289256	.0650491914850974	67463610.12679379	1594435.319394823	1371.47074626866	0	244500000	.1246008153030164	.8642659279778393	2471.76959573865	.0341674017764746	229.1130004	5794504620.569055	6	0	38.78116343	2.387434458312921	49765.50536925779	0	0	0	.0041551246537396	0	0	1300086											1300631					1301209	1301308	1304104
1300102	2003	0	5.165289256	.5124325025430484	67463610.12679379	1709190.515628977	1371.47074626866	0	244500000	.1246008153030164	.8642659279778393	2983.162309913555	.0341674017764746	229.1130004	5794504620.569055	0	0	38.78116343	2.387434458312921	409858.8231100795	0	0	0	.0041551246537396	0	0	1300086											1300631					1301209	1301308	1304104
1300102	2004	0	5.165289256	.0238495404905101	67463610.12679379	1372443.833517643	1371.47074626866	0	244500000	.1246008153030164	.8642659279778393	2929.803598036912	.0341674017764746	229.1130004	5794504620.569055	2	0	38.78116343	2.387434458312921	234360.3604934113	0	0	0	.0041551246537396	0	.5321178004646513	1300086											1300631					1301209	1301308	1304104
1300102	2005	0	5.165289256	.0933056278404858	67463610.12679379	1172950.148661946	1371.47074626866	0	244500000	.1246008153030164	.8642659279778393	3015.593890118351	.0341674017764746	229.1130004	5794504620.569055	0	0	38.78116343	2.387434458312921	26479.13019342868	0	0	0	.0041551246537396	0	.5321178004646513	1300086											1300631					1301209	1301308	1304104
1300102	2006	0	5.165289256	.0006308716258917	67463610.12679379	706552.0776201702	1371.47074626866	0	244500000	.1246008153030164	.8642659279778393	3070.736094957334	.0341674017764746	229.1130004	5794504620.569055	2	0	38.78116343	2.387434458312921	0	0	0	0	.0041551246537396	0	.5321178004646513	1300086											1300631					1301209	1301308	1304104
1300102	2007	0	5.165289256	.0482569029677864	67463610.12679379	178379.083088346	1371.47074626866	0	244500000	.1246008153030164	.8642659279778393	4067.895409036806	.0641262528184456	229.1130004	5794504620.569055	3	0	38.78116343	2.387434458312921	80680.31909594321	.8536794574078884	0	0	.0041551246537396	0	.5321178004646513	1300086											1300631					1301209	1301308	1304104
1300102	2008	0	5.165289256	.1173275883208611	67463610.12679379	829585.884351378	1371.47074626866	0	244500000	.1246008153030164	.8642659279778393	4313.257369437361	.0641262528184456	229.1130004	5794504620.569055	5	0	38.78116343	2.387434458312921	95364.9120931683	.8536794574078884	0	0	.0041551246537396	0	.5321178004646513	1300086											1300631					1301209	1301308	1304104
1300102	2009	0	5.165289256	.1027339703219683	67463610.12679379	504448.6963178139	1371.47074626866	0	244500000	.1246008153030164	.8642659279778393	6200.636352787735	.0641262528184456	229.1130004	5794504620.569055	1	0	38.78116343	2.387434458312921	26791.03371784788	.8536794574078884	0	0	.0041551246537396	0	.5321178004646513	1300086											1300631					1301209	1301308	1304104
1300102	2010	0	5.165289256	.2858890561738563	67463610.12679379	679540.7795665537	1371.47074626866	0	244500000	.1246008153030164	.8642659279778393	6334.806833579732	.0641262528184456	229.1130004	5794504620.569055	0	0	38.78116343	2.387434458312921	0	.8536794574078884	0	0	.0041551246537396	0	.5321178004646513	1300086											1300631					1301209	1301308	1304104
1300102	2011	0	5.165289256	.0745945681174196	67463610.12679379	469853.7591622432	1371.47074626866	0	244500000	.1246008153030164	.8642659279778393	6093.928768252133	.0641262528184456	229.1130004	5794504620.569055	0	0	38.78116343	2.387434458312921	559934.0591999999	.8536794574078884	0	34.08568	.0041551246537396	0	.5321178004646513	1300086											1300631					1301209	1301308	1304104
1300102	2012	0	5.165289256	.184555021915447	67463610.12679379	632515.7288326913	1371.47074626866	0	244500000	.1246008153030164	.8642659279778393	6915.263481278011	.0641262528184456	229.1130004	5794504620.569055	0	0	38.78116343	2.387434458312921	760560.96	.8536794574078884	0	31.99570815450644	.0041551246537396	0	.5321178004646513	1300086											1300631					1301209	1301308	1304104
1300144	2002	0	1.255609106	.0684481778697469	1040862350.681697	40457340.71135464	1648.29127329193	0	4441080000	.0380119819849462	.6134820562560621	3135.105878081402	0	7291.573422	54246053279.11099	5	0	83.46265760999999	.3217008232877286	253537.2029543344	.139309923016215	0	17.23404770544757	.0184287099903007	0	.0194703993143845	1300805											1302900					1303304	1503754	5100805	5103254	5103379
1300144	2003	0	1.255609106	.0265799296954131	1040862350.681697	78140772.84348542	1648.29127329193	0	4441080000	.0380119819849462	.6134820562560621	4454.204632790043	0	7291.573422	54246053279.11099	0	0	83.46265760999999	.3217008232877286	112653.1604702455	.139309923016215	0	16.09650696971827	.0184287099903007	8.12711660461e-06	.1205100398774297	1300805											1302900					1303304	1503754	5100805	5103254	5103379
1300144	2004	0	1.255609106	.0185750246630397	1040862350.681697	119733287.7541527	1648.29127329193	0	4441080000	.0380119819849462	.6134820562560621	5839.70280197524	0	7291.573422	54246053279.11099	58	0	83.46265760999999	.3217008232877286	0	.139309923016215	0	31.74164223920639	.0184287099903007	8.12711660461e-06	.1205100398774297	1300805											1302900					1303304	1503754	5100805	5103254	5103379
1300144	2005	0	1.255609106	.0700990625127459	1040862350.681697	84355564.95034811	1648.29127329193	0	4441080000	.0380119819849462	.6134820562560621	6148.975367849626	0	7291.573422	54246053279.11099	0	0	83.46265760999999	.3217008232877286	131213.5469406511	.139309923016215	0	29.01622096028789	.0184287099903007	.1451792118393397	.362930518026012	1300805											1302900					1303304	1503754	5100805	5103254	5103379
1300144	2006	0	1.255609106	.026825881949961	1040862350.681697	111422068.0666298	1648.29127329193	0	4441080000	.0380119819849462	.6134820562560621	8102.52344897584	0	7291.573422	54246053279.11099	38	0	83.46265760999999	.3217008232877286	196290.33650242	.2996856174474961	0	31.18308897471204	.0184287099903007	.2618795356771014	.362930518026012	1300805											1302900					1303304	1503754	5100805	5103254	5103379
1300144	2007	0	1.255609106	.0060598487391696	1040862350.681697	89414702.74307543	1648.29127329193	0	4441080000	.0380119819849462	.6134820562560621	10443.37612378067	.0001020275889505	7291.573422	54246053279.11099	56	0	83.46265760999999	.3217008232877286	282248.8184630901	.2996856174474961	0	30.96759872699888	.0184287099903007	.2618795356771014	.362930518026012	1300805											1302900					1303304	1503754	5100805	5103254	5103379
1300144	2008	0	1.255609106	.0050979390919382	1040862350.681697	74748864.83402826	1648.29127329193	0	4441080000	.0380119819849462	.6134820562560621	6215.585499234955	.0001020275889505	7291.573422	54246053279.11099	56	0	83.46265760999999	.3217008232877286	822851.9203483696	.2996856174474961	0	30.0068953610966	.0184287099903007	.2618795356771014	.362930518026012	1300805											1302900					1303304	1503754	5100805	5103254	5103379
1300144	2009	0	1.255609106	0	1040862350.681697	63956556.45180094	1648.29127329193	0	4441080000	.0380119819849462	.6134820562560621	10681.61216530163	.0001020275889505	7291.573422	54246053279.11099	54	0	83.46265760999999	.3217008232877286	2881589.431648661	.2996856174474961	0	28.86954795432047	.0184287099903007	.2618795356771014	.362930518026012	1300805											1302900					1303304	1503754	5100805	5103254	5103379
1300144	2010	0	1.255609106	.014802478324412	1040862350.681697	48376768.78012906	1648.29127329193	0	4441080000	.0380119819849462	.6134820562560621	9911.36616770655	.0001020275889505	7291.573422	54246053279.11099	13	0	83.46265760999999	.3217008232877286	2724184.30953555	.2996856174474961	0	27.45408607663198	.0184287099903007	.2618795356771014	.362930518026012	1300805											1302900					1303304	1503754	5100805	5103254	5103379
1300144	2011	0	1.255609106	0	1040862350.681697	49670666.70430987	1648.29127329193	0	4441080000	.0380119819849462	.6134820562560621	10449.16410520887	.0001020275889505	7291.573422	54246053279.11099	17	0	83.46265760999999	.3217008232877286	781405.1401999999	.2996856174474961	0	30.54553125	.0184287099903007	.2618795356771014	.362930518026012	1300805											1302900					1303304	1503754	5100805	5103254	5103379
1300144	2012	0	1.255609106	0	1040862350.681697	71502861.36757156	1648.29127329193	0	4441080000	.0380119819849462	.6134820562560621	9785.477050025787	.0001020275889505	7291.573422	54246053279.11099	64	0	83.46265760999999	.3217008232877286	973569.2999999999	.2996856174474961	0	53.25	.0184287099903007	.2618795356771014	.362930518026012	1300805											1302900					1303304	1503754	5100805	5103254	5103379
1300201	2002	0	.199541284	.2740995937326273	208517542.8686944	5713598.846273538	2369.10081312661	0	116370000	.0134380115981662	.847953216374269	2783.471451582425	.8440406747774142	126.2428127	76350581520.55832	5	0	69.20077972999999	.1791996829299323	0	0	0	98.04183664590971	0	0	0	1200336											1300607					1301654	1301803
1300201	2003	0	.199541284	.3330679147433421	208517542.8686944	4651767.04070555	2369.10081312661	0	116370000	.0134380115981662	.847953216374269	2791.689730059218	.8440406747774142	126.2428127	76350581520.55832	0	0	69.20077972999999	.1791996829299323	0	.0008618945239356	0	15.74827201565743	0	0	0	1200336											1300607					1301654	1301803
1300201	2004	0	.199541284	.1660384165011189	208517542.8686944	3126445.950570501	2369.10081312661	0	116370000	.0134380115981662	.847953216374269	2812.984793118426	.8440406747774142	126.2428127	76350581520.55832	2	0	69.20077972999999	.1791996829299323	0	.0008618945239356	0	50.03141788419138	0	0	0	1200336											1300607					1301654	1301803
1300201	2005	0	.199541284	.0606548385483102	208517542.8686944	1695884.166105324	2369.10081312661	0	116370000	.0134380115981662	.847953216374269	2847.287676305638	.8440406747774142	126.2428127	76350581520.55832	4	0	69.20077972999999	.1791996829299323	0	.0008618945239356	0	45.78998157020774	0	0	0	1200336											1300607					1301654	1301803
1300201	2006	0	.199541284	.0101678575436487	208517542.8686944	272510.6333811439	2369.10081312661	0	116370000	.0134380115981662	.847953216374269	2894.798408743718	.8440406747774142	126.2428127	76350581520.55832	0	0	69.20077972999999	.1791996829299323	0	.0008618945239356	0	46.82713942863384	0	0	0	1200336											1300607					1301654	1301803
1300201	2007	0	.199541284	.0324238177300862	208517542.8686944	1541464.841397705	2369.10081312661	0	116370000	.0134380115981662	.847953216374269	3848.815701544334	.8440406747774142	126.2428127	76350581520.55832	0	0	69.20077972999999	.1791996829299323	0	.0008618945239356	0	46.50277390620755	0	0	0	1200336											1300607					1301654	1301803
1300201	2008	0	.199541284	.0213749217422139	208517542.8686944	1229013.728522546	2369.10081312661	0	116370000	.0134380115981662	.847953216374269	4230.018710469694	.8440406747774142	126.2428127	76350581520.55832	2	0	69.20077972999999	.1791996829299323	0	.0008618945239356	0	45.09348566678002	0	0	0	1200336											1300607					1301654	1301803
1300201	2009	0	.199541284	.1052443576996044	208517542.8686944	1237744.341617289	2369.10081312661	0	116370000	.0134380115981662	.847953216374269	4583.311051093815	.8440406747774142	126.2428127	76350581520.55832	3	0	69.20077972999999	.1791996829299323	130478.6019895009	.0008618945239356	0	43.61254695039767	0	0	0	1200336											1300607					1301654	1301803
1300201	2010	0	.199541284	.0399088118821421	208517542.8686944	2430798.221255207	2369.10081312661	0	116370000	.0134380115981662	.847953216374269	4698.298072235674	.8440406747774142	126.2428127	76350581520.55832	1	0	69.20077972999999	.1791996829299323	62543.6688666	.0008618945239356	0	41.16325141209651	0	0	0	1200336											1300607					1301654	1301803
1300201	2011	0	.199541284	.0186988695309621	208517542.8686944	1680891.183761295	2369.10081312661	0	116370000	.0134380115981662	.847953216374269	5519.648560152025	.8440406747774142	126.2428127	76350581520.55832	1	0	69.20077972999999	.1791996829299323	0	.0008618945239356	0	39.44200114285714	0	0	0	1200336											1300607					1301654	1301803
1300201	2012	0	.199541284	.0140890378968149	208517542.8686944	1435509.17650052	2369.10081312661	0	116370000	.0134380115981662	.847953216374269	5789.468279491302	.8440406747774142	126.2428127	76350581520.55832	0	0	69.20077972999999	.1791996829299323	192500	.0016773077183082	0	38.34	0	0	0	1200336											1300607					1301654	1301803
1300300	2002	0	1.235524632	.0000577995338429	1024664270.991584	34079206.49662399	539.136206896552	0	793590000	.0609149985717145	.5809935205183585	3951.44108574807	.0089993930630653	338.7885406	7600755328.836055	0	0	88.12095032000001	3.934740523292153	1007674.764024932	.01310881835588	0	0	.0280777537796976	0	0	1300805											1301100					1301159	1301902	1303106
1300300	2003	0	1.235524632	.207947452569295	1024664270.991584	23949884.88682535	539.136206896552	0	793590000	.0609149985717145	.5809935205183585	5186.272013699528	.0089993930630653	338.7885406	7600755328.836055	6	0	88.12095032000001	3.934740523292153	1165120.366459148	.01310881835588	0	0	.0280777537796976	0	0	1300805											1301100					1301159	1301902	1303106
1300300	2004	0	1.235524632	.0021913828589656	1024664270.991584	23829976.7235273	539.136206896552	0	793590000	.0609149985717145	.5809935205183585	4977.455869497701	.0101904164988278	338.7885406	7600755328.836055	24	0	88.12095032000001	3.934740523292153	1562732.02501563	.01310881835588	0	0	.0280777537796976	0	0	1300805											1301100					1301159	1301902	1303106
1300300	2005	0	1.235524632	.0312535393894699	1024664270.991584	16483717.17401234	539.136206896552	0	793590000	.0609149985717145	.5809935205183585	3923.543209677145	.0109999926430692	338.7885406	7600755328.836055	4	0	88.12095032000001	3.934740523292153	1591557.365529646	.3378357564003476	0	0	.0280777537796976	0	0	1300805											1301100					1301159	1301902	1303106
1300300	2006	0	1.235524632	.0028306972864341	1024664270.991584	19505002.37580413	539.136206896552	0	793590000	.0609149985717145	.5809935205183585	4858.330156669078	.0109999926430692	338.7885406	7600755328.836055	27	0	88.12095032000001	3.934740523292153	3543400.678836782	.3378357564003476	0	0	.0280777537796976	0	0	1300805											1301100					1301159	1301902	1303106
1300300	2007	0	1.235524632	.3201596879683412	1024664270.991584	24141357.31283705	539.136206896552	0	793590000	.0609149985717145	.5809935205183585	5811.656837521306	.0110001567297374	338.7885406	7600755328.836055	4	0	88.12095032000001	3.934740523292153	3443076.687959269	.3378357564003476	0	0	.0280777537796976	0	0	1300805											1301100					1301159	1301902	1303106
1300300	2008	0	1.235524632	.0025629266038371	1024664270.991584	34665339.40972147	539.136206896552	0	793590000	.0609149985717145	.5809935205183585	5905.541387428877	.0110001567297374	338.7885406	7600755328.836055	12	0	88.12095032000001	3.934740523292153	1877094.532405872	.3378446441934239	0	0	.0280777537796976	0	0	1300805											1301100					1301159	1301902	1303106
1300300	2009	0	1.235524632	.0282033391765991	1024664270.991584	12307428.55536597	539.136206896552	0	793590000	.0609149985717145	.5809935205183585	4646.034505094986	.0110001567297374	338.7885406	7600755328.836055	5	0	88.12095032000001	3.934740523292153	2423444.48253456	.3378446441934238	0	0	.0280777537796976	0	0	1300805											1301100					1301159	1301902	1303106
1300300	2010	0	1.235524632	.8296641050165649	1024664270.991584	13855172.31673626	539.136206896552	0	793590000	.0609149985717145	.5809935205183585	5361.640668981793	.0637357310454502	338.7885406	7600755328.836055	3	0	88.12095032000001	3.934740523292153	5730140.077031549	.3378446441934238	0	0	.0280777537796976	0	0	1300805											1301100					1301159	1301902	1303106
1300300	2011	0	1.235524632	.0473474600951689	1024664270.991584	16270806.85128382	539.136206896552	0	793590000	.0609149985717145	.5809935205183585	7607.484091182667	.0637357310454502	338.7885406	7600755328.836055	3	0	88.12095032000001	3.934740523292153	3555488.438449999	.3378446441934238	0	0	.0280777537796976	0	0	1300805											1301100					1301159	1301902	1303106
1300300	2012	0	1.235524632	.0177969587744699	1024664270.991584	13035484.18222497	539.136206896552	0	793590000	.0609149985717145	.5809935205183585	7509.270237736984	.0637357310454502	338.7885406	7600755328.836055	0	0	88.12095032000001	3.934740523292153	5456014.53	.3378446441934239	0	0	.0280777537796976	0	0	1300805											1301100					1301159	1301902	1303106
1300508	2002	0	1.589206605	.0790782288314553	685874843.4309715	7940701.971754185	614.2015625	0	776970000	.3000992857256687	.7265353418308227	2649.130513448829	.2819992651040989	225.0498056	5751429883.701214	2	0	53.30243337	4.632760989664219	148405.6914769023	.0000154848366522	0	98.17173749576794	0	0	0	1300680											1302900					1303403	1304401	1501006
1300508	2003	0	1.589206605	.0649652034718833	685874843.4309715	11087479.25946393	614.2015625	0	776970000	.3000992857256687	.7265353418308227	3586.102409058401	.2819992651040989	225.0498056	5751429883.701214	0	0	53.30243337	4.632760989664219	564417.8787403457	.0000154848366522	0	22.56710155552728	0	0	0	1300680											1302900					1303403	1304401	1501006
1300508	2004	0	1.589206605	.0678506667634796	685874843.4309715	4052106.25122774	614.2015625	0	776970000	.3000992857256687	.7265353418308227	3370.874389641697	.2819992651040989	225.0498056	5751429883.701214	2	0	53.30243337	4.632760989664219	514975.6743809971	.0000154848366522	0	33.36563323749137	0	0	0	1300680											1302900					1303403	1304401	1501006
1300508	2005	0	1.589206605	.0012000088675566	685874843.4309715	3797345.723755204	614.2015625	0	776970000	.3000992857256687	.7265353418308227	3425.584409705914	.2819992651040989	225.0498056	5751429883.701214	3	0	53.30243337	4.632760989664219	2340763.695902743	.0000154848366522	0	30.61350119203078	0	0	0	1300680											1302900					1303403	1304401	1501006
1300508	2006	0	1.589206605	3.03414941121e-07	685874843.4309715	4190095.306064186	614.2015625	0	776970000	.3000992857256687	.7265353418308227	3487.617253916936	.2819992651040989	225.0498056	5751429883.701214	10	0	53.30243337	4.632760989664219	3201521.444079138	.0000154848366522	0	35.40411393820688	0	0	0	1300680											1302900					1303403	1304401	1501006
1300508	2007	0	1.589206605	.052088461433537	685874843.4309715	5710602.360844987	614.2015625	0	776970000	.3000992857256687	.7265353418308227	4194.962053828104	.2819992651040989	225.0498056	5751429883.701214	1	0	53.30243337	4.632760989664219	2292351.146130019	.0000154848366522	0	35.34136097088561	0	0	0	1300680											1302900					1303403	1304401	1501006
1300508	2008	0	1.589206605	.052147391543534	685874843.4309715	6875785.109758296	614.2015625	0	776970000	.3000992857256687	.7265353418308227	4786.931008364439	.2819992651040989	225.0498056	5751429883.701214	1	0	53.30243337	4.632760989664219	3794440.137426871	.0000154848366522	0	34.28501629665365	0	0	0	1300680											1302900					1303403	1304401	1501006
1300508	2009	0	1.589206605	.2803900972149777	685874843.4309715	6032606.874139307	614.2015625	0	776970000	.3000992857256687	.7265353418308227	4324.091485093308	.2819992651040989	225.0498056	5751429883.701214	2	0	53.30243337	4.632760989664219	4822348.364160352	.0000154848366522	0	32.81694591845142	0	0	0	1300680											1302900					1303403	1304401	1501006
1300508	2010	0	1.589206605	.0002400357731755	685874843.4309715	10433213.33092836	614.2015625	0	776970000	.3000992857256687	.7265353418308227	4473.271426935223	.2819992651040989	225.0498056	5751429883.701214	0	0	53.30243337	4.632760989664219	3150261.08655705	.0000154848366522	0	31.12287535714286	0	0	0	1300680											1302900					1303403	1304401	1501006
1300508	2011	0	1.589206605	.0375278601934597	685874843.4309715	5293866.811887773	614.2015625	0	776970000	.3000992857256687	.7265353418308227	5180.464251454307	.2819992651040989	225.0498056	5751429883.701214	0	0	53.30243337	4.632760989664219	2374645.2467	.0000154848366522	0	30.20986607142857	0	0	0	1300680											1302900					1303403	1304401	1501006
1300508	2012	0	1.589206605	.019517283893924	685874843.4309715	2795169.351621798	614.2015625	0	776970000	.3000992857256687	.7265353418308227	5174.273221992869	.2819992651040989	225.0498056	5751429883.701214	0	0	53.30243337	4.632760989664219	4436935.053333333	.0000154848366522	0	50.05555555555555	0	0	0	1300680											1302900					1303403	1304401	1501006
1300607	2002	0	1.024539877	.1301393798699246	161558235.5861131	1587843.439492861	3445.626292098	0	147890000	.1272631880010552	.7327971403038427	2790.382399724867	.675129050352736	467.0601372	8792801890.132772	1	0	51.47453083	3.32863180197934	0	.0145557221236848	0	11.31071535442436	0	0	0	1300201											1301407					1301803	1302306	1303908	1304062
1300607	2003	0	1.024539877	.1086091855878963	161558235.5861131	2072401.080464342	3445.626292098	0	147890000	.1272631880010552	.7327971403038427	4342.883903736273	.7459847426410057	467.0601372	8792801890.132772	1	0	51.47453083	3.32863180197934	0	.0145557221236848	0	5.640130251186577	0	0	0	1300201											1301407					1301803	1302306	1303908	1304062
1300607	2004	0	1.024539877	.290756591684975	161558235.5861131	937381.5834433269	3445.626292098	0	147890000	.1272631880010552	.7327971403038427	4184.498201501156	.7459847426410057	467.0601372	8792801890.132772	16	0	51.47453083	3.32863180197934	0	.0145557221236848	0	25.02422492811853	0	0	0	1300201											1301407					1301803	1302306	1303908	1304062
1300607	2005	0	1.024539877	.0318281628009328	161558235.5861131	216073.9791537407	3445.626292098	0	147890000	.1272631880010552	.7327971403038427	4075.435606291962	.7591309630095028	467.0601372	8792801890.132772	1	0	51.47453083	3.32863180197934	0	.0145557221236848	0	22.89499078510387	0	0	0	1300201											1301407					1301803	1302306	1303908	1304062
1300607	2006	0	1.024539877	.0287166404818942	161558235.5861131	386752.096591001	3445.626292098	0	147890000	.1272631880010552	.7327971403038427	3745.801221463219	.7699167246904499	467.0601372	8792801890.132772	0	0	51.47453083	3.32863180197934	0	.0145557221236848	0	25.52231209439798	0	0	0	1300201											1301407					1301803	1302306	1303908	1304062
1300607	2007	0	1.024539877	0	161558235.5861131	2530900.626386684	3445.626292098	0	147890000	.1272631880010552	.7327971403038427	4687.595445710405	.7699167246904499	467.0601372	8792801890.132772	0	0	51.47453083	3.32863180197934	389071.0270723476	.0145557221236848	0	25.3601135156226	0	0	0	1300201											1301407					1301803	1302306	1303908	1304062
1300607	2008	0	1.024539877	.1167823361237686	161558235.5861131	582000.2431753043	3445.626292098	0	147890000	.1272631880010552	.7327971403038427	4883.592765179688	.7699167246904499	467.0601372	8792801890.132772	0	0	51.47453083	3.32863180197934	1693822.856767635	.0261302997478753	0	24.58798556797326	0	0	0	1300201											1301407					1301803	1302306	1303908	1304062
1300607	2009	0	1.024539877	.0573128427441759	161558235.5861131	474889.9460133513	3445.626292098	0	147890000	.1272631880010552	.7327971403038427	4578.776509348752	.76991672469045	467.0601372	8792801890.132772	6	0	51.47453083	3.32863180197934	3251855.115447606	.0261302997478753	0	24.92423330203936	0	0	0	1300201											1301407					1301803	1302306	1303908	1304062
1300607	2010	0	1.024539877	.0016293936166973	161558235.5861131	586315.2861013905	3445.626292098	0	147890000	.1272631880010552	.7327971403038427	4695.850441916512	.7706184801242744	467.0601372	8792801890.132772	6	0	51.47453083	3.32863180197934	2268829.34945355	.0261302997478753	0	23.5244468046305	0	0	0	1300201											1301407					1301803	1302306	1303908	1304062
1300607	2011	0	1.024539877	.0047615660394005	161558235.5861131	999272.0523701052	3445.626292098	0	147890000	.1272631880010552	.7327971403038427	5664.222586100861	.7884726870896404	467.0601372	8792801890.132772	5	0	51.47453083	3.32863180197934	1420241.9751	.0261302997478753	0	24.81194367794368	0	0	0	1300201											1301407					1301803	1302306	1303908	1304062
1300607	2012	0	1.024539877	.3683008682178559	161558235.5861131	217844.4562464162	3445.626292098	0	147890000	.1272631880010552	.7327971403038427	6413.106293562935	.7884726870896404	467.0601372	8792801890.132772	4	0	51.47453083	3.32863180197934	533686.3333333334	.1001822883906507	0	37.275	0	0	0	1300201											1301407					1301803	1302306	1303908	1304062
1300631	2002	0	3.403921569	.1327139826453618	199526925.2214134	3602816.164946972	1328.96558252427	0	135190000	.0433600098607691	.8716577540106952	2688.197116753641	.0088243628406166	501.827236	17250918586.08567	59	1	69.2513369	.8004791125232095	0	.0163906548833884	0	98.03563525184774	0	0	0	1300086											1300102					1300805	1301100	1302504	1302553	1302702	1304104
1300631	2003	0	3.403921569	.1174525405133177	199526925.2214134	4400248.37454528	1328.96558252427	0	135190000	.0433600098607691	.8716577540106952	3561.859271316912	.0088243628406166	501.827236	17250918586.08567	2	.33333334	69.2513369	.8004791125232095	400100.1205539223	.0163906548833884	0	35.82831464495713	0	0	0	1300086											1300102					1300805	1301100	1302504	1302553	1302702	1304104
1300631	2004	0	3.403921569	.0053488507695379	199526925.2214134	1738633.655331357	1328.96558252427	0	135190000	.0433600098607691	.8716577540106952	3461.844523210642	.0088243628406166	501.827236	17250918586.08567	12	0	69.2513369	.8004791125232095	511433.1477201452	.0163909086771277	0	33.36563323749137	0	0	.1280726595152726	1300086											1300102					1300805	1301100	1302504	1302553	1302702	1304104
1300631	2005	0	3.403921569	.0162157899735181	199526925.2214134	429611.2791293726	1328.96558252427	0	135190000	.0433600098607691	.8716577540106952	3726.577422066657	.0088243628406166	501.827236	17250918586.08567	10	0	69.2513369	.8004791125232095	173947.1087104568	.0164717667913985	0	30.38532727652674	0	0	.1280726595152726	1300086											1300102					1300805	1301100	1302504	1302553	1302702	1304104
1300631	2006	0	3.403921569	.0000287261756443	199526925.2214134	529785.3944422669	1328.96558252427	0	135190000	.0433600098607691	.8716577540106952	3477.537919517322	.0088243628406166	501.827236	17250918586.08567	0	0	69.2513369	.8004791125232095	154602.3089193085	.0164826809858408	0	32.66866851268094	0	0	.1280726595152726	1300086											1300102					1300805	1301100	1302504	1302553	1302702	1304104
1300631	2007	0	3.403921569	.0055699015055999	199526925.2214134	515363.5103073869	1328.96558252427	0	135190000	.0433600098607691	.8716577540106952	4151.265927698515	.0676166985497142	501.827236	17250918586.08567	2	0	69.2513369	.8004791125232095	151058.2993121285	.4319648766380231	0	31.79338227400599	0	0	.1280726595152726	1300086											1300102					1300805	1301100	1302504	1302553	1302702	1304104
1300631	2008	0	3.403921569	.0034928258585216	199526925.2214134	2610563.850561386	1328.96558252427	0	135190000	.0433600098607691	.8716577540106952	4425.101936917369	.0676166985497142	501.827236	17250918586.08567	23	0	69.2513369	.8004791125232095	185787.9163719557	.6902565519164333	0	30.76348627161718	0	.0285295034740911	.1280726595152726	1300086											1300102					1300805	1301100	1302504	1302553	1302702	1304104
1300631	2009	0	3.403921569	.1844861749522931	199526925.2214134	2040831.034718661	1328.96558252427	0	135190000	.0433600098607691	.8716577540106952	4589.336543636792	.0676166985497142	501.827236	17250918586.08567	2	0	69.2513369	.8004791125232095	69410.23662149999	.6902565519164333	0	29.54698213837337	0	.0285295034740911	.258049896983524	1300086											1300102					1300805	1301100	1302504	1302553	1302702	1304104
1300631	2010	0	3.403921569	.0021310252910189	199526925.2214134	4540935.509093806	1328.96558252427	0	135190000	.0433600098607691	.8716577540106952	6693.270834383554	.0676166985497142	501.827236	17250918586.08567	0	0	69.2513369	.8004791125232095	0	.819634260477822	0	0	0	.0285295034740911	.258049896983524	1300086											1300102					1300805	1301100	1302504	1302553	1302702	1304104
1300631	2011	0	3.403921569	.0852020764540858	199526925.2214134	1955272.430112745	1328.96558252427	0	135190000	.0433600098607691	.8716577540106952	7489.170697371279	.0676166985497142	501.827236	17250918586.08567	1	0	69.2513369	.8004791125232095	0	.819634260477822	0	27.06804	0	.0285295034740911	.2580498969835239	1300086											1300102					1300805	1301100	1302504	1302553	1302702	1304104
1300631	2012	0	3.403921569	.1320843685644923	199526925.2214134	976334.8564869649	1328.96558252427	0	135190000	.0433600098607691	.8716577540106952	7479.371062350641	.0676166985497142	501.827236	17250918586.08567	0	0	69.2513369	.8004791125232095	560463.98	.8196342604778218	0	37.4601226993865	0	.0285295034740911	.258049896983524	1300086											1300102					1300805	1301100	1302504	1302553	1302702	1304104
1300680	2002	0	1.560420076	.0744486489351111	182796400.4812373	2729174.179878402	759.952903225806	0	240130000	.2883896417784398	.8375838926174497	2408.091526835257	0	283.4356928	2583310535.724299	0	0	87.51677852	5.085722300248513	52258.83312449302	0	0	0	0	0	.000243453510023	1300508											1301902					1302900	1304401
1300680	2003	0	1.560420076	.0689671847211638	182796400.4812373	3701632.188429933	759.952903225806	0	240130000	.2883896417784398	.8375838926174497	3393.974866399772	0	283.4356928	2583310535.724299	1	0	87.51677852	5.085722300248513	78873.83230718129	0	0	0	0	0	.000243453510023	1300508											1301902					1302900	1304401
1300680	2004	0	1.560420076	.0634667252167858	182796400.4812373	607307.2531730552	759.952903225806	0	240130000	.2883896417784398	.8375838926174497	3025.458888401848	0	283.4356928	2583310535.724299	2	0	87.51677852	5.085722300248513	462624.8126714469	0	0	0	0	0	.000243453510023	1300508											1301902					1302900	1304401
1300680	2005	0	1.560420076	.0018216186856347	182796400.4812373	727382.8681651993	759.952903225806	0	240130000	.2883896417784398	.8375838926174497	3020.832954758567	0	283.4356928	2583310535.724299	0	.66666669	87.51677852	5.085722300248513	477630.3991197511	0	0	0	0	0	.000243453510023	1300508											1301902					1302900	1304401
1300680	2006	0	1.560420076	0	182796400.4812373	959333.445310541	759.952903225806	0	240130000	.2883896417784398	.8375838926174497	3872.708834424815	0	283.4356928	2583310535.724299	4	1	87.51677852	5.085722300248513	339035.0224540909	0	0	0	0	0	.000243453510023	1300508											1301902					1302900	1304401
1300680	2007	0	1.560420076	.0006991398929891	182796400.4812373	1224587.969461124	759.952903225806	0	240130000	.2883896417784398	.8375838926174497	4515.704686173713	0	283.4356928	2583310535.724299	0	1	87.51677852	5.085722300248513	427201.8558478629	0	0	0	0	0	.000243453510023	1300508											1301902					1302900	1304401
1300680	2008	0	1.560420076	.0096849890224456	182796400.4812373	492733.2859330022	759.952903225806	0	240130000	.2883896417784398	.8375838926174497	4783.731715654626	0	283.4356928	2583310535.724299	6	1	87.51677852	5.085722300248513	354939.4834209909	.0001623717102138	0	0	0	0	.000243453510023	1300508											1301902					1302900	1304401
1300680	2009	0	1.560420076	.5213233284877504	182796400.4812373	752233.4583772044	759.952903225806	0	240130000	.2883896417784398	.8375838926174497	4523.50217979493	0	283.4356928	2583310535.724299	0	.33333334	87.51677852	5.085722300248513	213680.8251729139	.0001623717102138	0	0	0	0	.000243453510023	1300508											1301902					1302900	1304401
1300680	2010	0	1.560420076	.000255901260505	182796400.4812373	2089914.212314079	759.952903225806	0	240130000	.2883896417784398	.8375838926174497	4816.546152361585	0	283.4356928	2583310535.724299	0	0	87.51677852	5.085722300248513	216738.984321	.0001623717102138	0	0	0	0	.000243453510023	1300508											1301902					1302900	1304401
1300680	2011	0	1.560420076	.0489843820802446	182796400.4812373	1428472.473071699	759.952903225806	0	240130000	.2883896417784398	.8375838926174497	5350.649087760695	0	283.4356928	2583310535.724299	0	0	87.51677852	5.085722300248513	508932.7428	.0001623717102138	0	31.51634730538922	0	0	.000243453510023	1300508											1301902					1302900	1304401
1300680	2012	0	1.560420076	.2483575977099063	182796400.4812373	355397.8970590382	759.952903225806	0	240130000	.2883896417784398	.8375838926174497	6284.456538285888	0	283.4356928	2583310535.724299	0	0	87.51677852	5.085722300248513	649742.3766666667	.0001623717102138	0	50.04050550874919	0	0	.000243453510023	1300508											1301902					1302900	1304401
1300706	2002	0	1.824368745	.0001328894681277	1416689824.75386	152788689.865732	1371.49828897338	0	1428380000	.0656139502083313	.5430555555555555	3865.620283534319	.0391558507066586	482.4019902	21946552454.59	59	1	62.56944444	1.358664421744461	1400232.811333047	.1378842893669066	0	97.91227267231702	.0131944444444444	0	.1553561054225943	1200138											1200344					1200500	1200807	1302405	1303502
1300706	2003	0	1.824368745	.0026640618326595	1416689824.75386	188678364.6857068	1371.49828897338	0	1428380000	.0656139502083313	.5430555555555555	5827.692207668122	.0391558507066586	482.4019902	21946552454.59	19	.33333334	62.56944444	1.358664421744461	1742763.02534575	.1378842893669066	0	18.90404771758085	.0131944444444444	0	.1553561054225943	1200138											1200344					1200500	1200807	1302405	1303502
1300706	2004	0	1.824368745	.0028976999697833	1416689824.75386	126921988.703047	1371.49828897338	0	1428380000	.0656139502083313	.5430555555555555	6167.405340177722	.0391558507066586	482.4019902	21946552454.59	86	0	62.56944444	1.358664421744461	3330351.948363568	.1378842893669066	0	33.36563323749137	.0131944444444444	0	.1553561054225943	1200138											1200344					1200500	1200807	1302405	1303502
1300706	2005	0	1.824368745	.0002085596692303	1416689824.75386	36086006.91483025	1371.49828897338	0	1428380000	.0656139502083313	.5430555555555555	5413.62338283766	.0980734363381711	482.4019902	21946552454.59	122	0	62.56944444	1.358664421744461	4030823.676357998	.1378842893669066	0	30.5266543801385	.0131944444444444	0	.1553561054225943	1200138											1200344					1200500	1200807	1302405	1303502
1300706	2006	0	1.824368745	.0032776444165678	1416689824.75386	83339539.78289321	1371.49828897338	0	1428380000	.0656139502083313	.5430555555555555	7020.218404242673	.0980734363381711	482.4019902	21946552454.59	80	0	62.56944444	1.358664421744461	8785470.111342432	.2931613979292778	0	35.70540748844213	.0131944444444444	0	.2162267573493783	1200138											1200344					1200500	1200807	1302405	1303502
1300706	2007	0	1.824368745	.0041011111937414	1416689824.75386	34943349.52016849	1371.49828897338	0	1428380000	.0656139502083313	.5430555555555555	7577.704317917855	.0980734363381711	482.4019902	21946552454.59	96	0	62.56944444	1.358664421744461	5622774.928221392	.3471883819704311	0	35.02099960502714	.0131944444444444	0	.2162267573493783	1200138											1200344					1200500	1200807	1302405	1303502
1300706	2008	0	1.824368745	.0000752007115061	1416689824.75386	35842717.27979248	1371.49828897338	0	1428380000	.0656139502083313	.5430555555555555	7247.418874302541	.0980734363381711	482.4019902	21946552454.59	124	0	62.56944444	1.358664421744461	1811567.791782317	.3471883819704311	0	34.29149593952235	.0131944444444444	0	.2162267573493783	1200138											1200344					1200500	1200807	1302405	1303502
1300706	2009	0	1.824368745	.0243700878536411	1416689824.75386	28625591.37120603	1371.49828897338	0	1428380000	.0656139502083313	.5430555555555555	6501.275281672325	.0980734363381711	482.4019902	21946552454.59	63	0	62.56944444	1.358664421744461	2259404.940966487	.3471883819704311	0	33.62742062539927	.0131944444444444	0	.2162267573493783	1200138											1200344					1200500	1200807	1302405	1303502
1300706	2010	0	1.824368745	.0002574677920911	1416689824.75386	47773033.07032477	1371.49828897338	0	1428380000	.0656139502083313	.5430555555555555	5910.709359231403	.0980734363381711	482.4019902	21946552454.59	51	0	62.56944444	1.358664421744461	1454468.20037745	.3471883819704311	0	31.82689346333116	.0131944444444444	0	.2162267573493783	1200138											1200344					1200500	1200807	1302405	1303502
1300706	2011	0	1.824368745	.000574419640777	1416689824.75386	58065534.87718827	1371.49828897338	.1666666666666667	1428380000	.0656139502083313	.5430555555555555	6719.843515158629	.0980734363381711	482.4019902	21946552454.59	60	0	62.56944444	1.358664421744461	1433778.8635	.3471883819704311	0	30.451545	.0131944444444444	0	.2162267573493783	1200138											1200344					1200500	1200807	1302405	1303502
1300706	2012	0	1.824368745	0	1416689824.75386	52338904.43629004	1371.49828897338	1	1428380000	.0656139502083313	.5430555555555555	7051.794385941378	.0980734363381711	482.4019902	21946552454.59	53	0	62.56944444	1.358664421744461	7201250.983333333	.3471883819704311	0	37.23431349849502	.0131944444444444	0	.2162267573493783	1200138											1200344					1200500	1200807	1302405	1303502
1300805	2002	0	1.692056906	.2246143069712219	451210572.1660242	5356194.82769261	1410.81750483559	0	300950000	.0144202840108114	.9247648902821317	3200.306195358604	0	315.9602599	44243234011.31828	3	0	47.17868339	.7028871350598948	0	.001165081188863	0	98.06461735930115	.0094043887147335	0	.0006243382977168	1300144											1300300					1300631	1301100	1302553	1302702	1302900	1303106	1303304
1300805	2003	0	1.692056906	.0167172154836593	451210572.1660242	8223626.674877731	1410.81750483559	0	300950000	.0144202840108114	.9247648902821317	3369.790083723457	0	315.9602599	44243234011.31828	0	0	47.17868339	.7028871350598948	0	.0019326163611317	0	29.09861471925779	.0094043887147335	0	.0006243382977168	1300144											1300300					1300631	1301100	1302553	1302702	1302900	1303106	1303304
1300805	2004	0	1.692056906	.0121118143332987	451210572.1660242	8614997.825771522	1410.81750483559	0	300950000	.0144202840108114	.9247648902821317	3419.231728178641	0	315.9602599	44243234011.31828	6	0	47.17868339	.7028871350598948	1482717.0492727	.0019326163611317	0	33.36563323749137	.0094043887147335	0	.0006243382977168	1300144											1300300					1300631	1301100	1302553	1302702	1302900	1303106	1303304
1300805	2005	0	1.692056906	.0050768501741658	451210572.1660242	5880526.681204323	1410.81750483559	0	300950000	.0144202840108114	.9247648902821317	3406.444016655624	.2605763491816031	315.9602599	44243234011.31828	0	0	47.17868339	.7028871350598948	4351890.165836487	.1867007216433494	0	30.5266543801385	.0094043887147335	0	.0056752766350212	1300144											1300300					1300631	1301100	1302553	1302702	1302900	1303106	1303304
1300805	2006	0	1.692056906	.0015628571750329	451210572.1660242	3838060.097772684	1410.81750483559	0	300950000	.0144202840108114	.9247648902821317	3522.3643806961	.2605763491816031	315.9602599	44243234011.31828	0	0	47.17868339	.7028871350598948	3386041.34407723	.2172504092645128	0	35.46916118325544	.0094043887147335	0	.0347823727768363	1300144											1300300					1300631	1301100	1302553	1302702	1302900	1303106	1303304
1300805	2007	0	1.692056906	.0731050771080221	451210572.1660242	2976295.596469882	1410.81750483559	0	300950000	.0144202840108114	.9247648902821317	4242.78095663544	.2605763491816031	315.9602599	44243234011.31828	0	0	47.17868339	.7028871350598948	5371036.14018876	.2445219170770112	0	35.2326074264152	.0094043887147335	0	.0347823727768363	1300144											1300300					1300631	1301100	1302553	1302702	1302900	1303106	1303304
1300805	2008	0	1.692056906	.0002192578769528	451210572.1660242	6428534.193187011	1410.81750483559	0	300950000	.0144202840108114	.9247648902821317	4230.444702367368	.2605763491816031	315.9602599	44243234011.31828	6	0	47.17868339	.7028871350598948	5584726.206308315	.2797681028626756	0	34.17799384320426	.0094043887147335	0	.0347823727768363	1300144											1300300					1300631	1301100	1302553	1302702	1302900	1303106	1303304
1300805	2009	0	1.692056906	.0033486419519081	451210572.1660242	2885073.897138916	1410.81750483559	0	300950000	.0144202840108114	.9247648902821317	4320.670391003559	.2608683727714897	315.9602599	44243234011.31828	0	0	47.17868339	.7028871350598948	8620845.056916397	.2848405612247459	0	42.37838303436543	.0094043887147335	.0115162454466885	.0938504907959315	1300144											1300300					1300631	1301100	1302553	1302702	1302900	1303106	1303304
1300805	2010	0	1.692056906	.1940631008022244	451210572.1660242	13158030.89912966	1410.81750483559	0	300950000	.0144202840108114	.9247648902821317	4542.276472705479	.3674421320846846	315.9602599	44243234011.31828	9	0	47.17868339	.7028871350598948	4155283.479235349	.3083914923435078	0	39.98293841856503	.0094043887147335	.0115162454466885	.0938504907959315	1300144											1300300					1300631	1301100	1302553	1302702	1302900	1303106	1303304
1300805	2011	0	1.692056906	.0073965078524699	451210572.1660242	7764786.716246271	1410.81750483559	0	300950000	.0144202840108114	.9247648902821317	6311.603732876713	.3674421320846846	315.9602599	44243234011.31828	0	0	47.17868339	.7028871350598948	961819.6263	.3083914923435078	0	38.36872336633663	.0094043887147335	.0115162454466885	.0938504907959315	1300144											1300300					1300631	1301100	1302553	1302702	1302900	1303106	1303304
1300805	2012	0	1.692056906	.0062474342318331	451210572.1660242	1893911.888544315	1410.81750483559	0	300950000	.0144202840108114	.9247648902821317	6732.294520547946	.3674421320846846	315.9602599	44243234011.31828	0	0	47.17868339	.7028871350598948	4876433.06	.3083914923435078	0	36.16510538641686	.0094043887147335	.0115162454466885	.0938504907959315	1300144											1300300					1300631	1301100	1302553	1302702	1302900	1303106	1303304
1300839	2002	0	2.489010989	.0391175138648941	217342890.6280894	7254154.114397397	1764.16591304348	0	201360000	.0391089556336651	.7864864864864865	2570.569714040163	0	220.7860601	9460748670.094973	0	0	93.78378377999999	1.114816635319636	0	0	0	0	0	0	0	1300086											1301308					1302504	1303205
1300839	2003	0	2.489010989	.2791306575025308	217342890.6280894	7611902.026015041	1764.16591304348	0	201360000	.0391089556336651	.7864864864864865	3299.678497245088	0	220.7860601	9460748670.094973	0	0	93.78378377999999	1.114816635319636	0	0	0	0	0	0	0	1300086											1301308					1302504	1303205
1300839	2004	0	2.489010989	.0432302198602784	217342890.6280894	1889032.07697434	1764.16591304348	0	201360000	.0391089556336651	.7864864864864865	3153.711934621707	0	220.7860601	9460748670.094973	0	0	93.78378377999999	1.114816635319636	0	0	0	0	0	0	0	1300086											1301308					1302504	1303205
1300839	2005	0	2.489010989	.1112477802881254	217342890.6280894	667215.8422902381	1764.16591304348	0	201360000	.0391089556336651	.7864864864864865	3243.836910641909	0	220.7860601	9460748670.094973	0	0	93.78378377999999	1.114816635319636	0	.0001729720105527	0	0	0	0	0	1300086											1301308					1302504	1303205
1300839	2006	0	2.489010989	.0051322554851134	217342890.6280894	168915.5409264299	1764.16591304348	0	201360000	.0391089556336651	.7864864864864865	4183.619362632532	0	220.7860601	9460748670.094973	0	0	93.78378377999999	1.114816635319636	0	.0001729720105527	0	0	0	0	0	1300086											1301308					1302504	1303205
1300839	2007	0	2.489010989	.0164069916279204	217342890.6280894	1148158.417288363	1764.16591304348	0	201360000	.0391089556336651	.7864864864864865	4984.442412328237	0	220.7860601	9460748670.094973	0	0	93.78378377999999	1.114816635319636	0	.0304913884682694	0	0	0	0	0	1300086											1301308					1302504	1303205
1300839	2008	0	2.489010989	.032838671503226	217342890.6280894	572649.7639790777	1764.16591304348	0	201360000	.0391089556336651	.7864864864864865	5592.720425468808	0	220.7860601	9460748670.094973	0	0	93.78378377999999	1.114816635319636	23165.65073159569	.0304913884682694	0	0	0	0	0	1300086											1301308					1302504	1303205
1300839	2009	0	2.489010989	.0292716476108252	217342890.6280894	1696275.539023591	1764.16591304348	0	201360000	.0391089556336651	.7864864864864865	5026.771246662124	0	220.7860601	9460748670.094973	0	0	93.78378377999999	1.114816635319636	10937.51214900647	.0304913884682694	0	0	0	0	0	1300086											1301308					1302504	1303205
1300839	2010	0	2.489010989	.3791208006421949	217342890.6280894	5677293.616521805	1764.16591304348	0	201360000	.0391089556336651	.7864864864864865	5130.757825127809	0	220.7860601	9460748670.094973	0	0	93.78378377999999	1.114816635319636	0	.0304913884682694	0	0	0	0	0	1300086											1301308					1302504	1303205
1300839	2011	0	2.489010989	.017197656710966	217342890.6280894	905111.6442817525	1764.16591304348	0	201360000	.0391089556336651	.7864864864864865	6556.028824784299	0	220.7860601	9460748670.094973	0	0	93.78378377999999	1.114816635319636	0	.0304913884682694	0	4.5818296875	0	0	0	1300086											1301308					1302504	1303205
1300839	2012	0	2.489010989	.0334086433035923	217342890.6280894	468248.9564527667	1764.16591304348	0	201360000	.0391089556336651	.7864864864864865	7323.427514933156	0	220.7860601	9460748670.094973	0	0	93.78378377999999	1.114816635319636	968682.24	.0304913884682694	0	38.72727272727273	0	0	0	1300086											1301308					1302504	1303205
1300904	2002	0	1.176247849	.01261458620607	506142964.374512	55532395.33198948	1056.10532577904	0	608970000	.0182094406206461	.7716390423572744	3294.257043786017	0	762.1269345	29819696898.56031	1	1	49.35543278	.3844103459198284	0	.0102410518779582	0	98.03337331352174	.0497237569060773	.0055878447864633	.0000679284689552	1100205											1301704					1302405	1304104
1300904	2003	0	1.176247849	.0000856807861928	506142964.374512	88554534.56140263	1056.10532577904	0	608970000	.0182094406206461	.7716390423572744	4417.583382159505	0	762.1269345	29819696898.56031	13	.33333334	49.35543278	.3844103459198284	4448.751098332183	.0102410518779582	0	20.64547755741946	.0497237569060773	.0055878447864633	.0000679284689552	1100205											1301704					1302405	1304104
1300904	2004	0	1.176247849	.0093360618636643	506142964.374512	58764741.51814535	1056.10532577904	0	608970000	.0182094406206461	.7716390423572744	3932.388598434166	0	762.1269345	29819696898.56031	30	0	49.35543278	.3844103459198284	2665616.308162083	.0102410518779582	0	30.01347849634154	.0497237569060773	.0055878447864633	.0000679284689552	1100205											1301704					1302405	1304104
1300904	2005	0	1.176247849	.0528747171195088	506142964.374512	38408086.7163173	1056.10532577904	0	608970000	.0182094406206461	.7716390423572744	3912.034832454283	0	762.1269345	29819696898.56031	10	0	49.35543278	.3844103459198284	1621924.908707819	.0102410518779582	0	27.46108126585397	.0497237569060773	.0055878447864633	.328913230610051	1100205											1301704					1302405	1304104
1300904	2006	0	1.176247849	.0019241585858917	506142964.374512	71192998.8956639	1056.10532577904	0	608970000	.0182094406206461	.7716390423572744	3429.555717373362	.0259218237631039	762.1269345	29819696898.56031	14	0	49.35543278	.3844103459198284	573147.0865392793	.0102410518779582	0	31.21269478513585	.0497237569060773	.0055878447864633	.328913230610051	1100205											1301704					1302405	1304104
1300904	2007	0	1.176247849	.0002646663692046	506142964.374512	45575038.05581488	1056.10532577904	0	608970000	.0182094406206461	.7716390423572744	4910.350213202338	.038825825053644	762.1269345	29819696898.56031	0	0	49.35543278	.3844103459198284	452031.466958127	.0102410518779582	0	31.01604245869842	.0497237569060773	.0055878447864633	.328913230610051	1100205											1301704					1302405	1304104
1300904	2008	0	1.176247849	.0023817127678737	506142964.374512	37928512.84340863	1056.10532577904	0	608970000	.0182094406206461	.7716390423572744	6526.116543532182	.038825825053644	762.1269345	29819696898.56031	19	0	49.35543278	.3844103459198284	778076.1933446851	.0170686195887453	0	30.06487059032725	.0497237569060773	.2442127286823787	.328913230610051	1100205											1301704					1302405	1304104
1300904	2009	0	1.176247849	.0002889101932059	506142964.374512	14515440.06060671	1056.10532577904	0	608970000	.0182094406206461	.7716390423572744	4985.919453018303	.038825825053644	762.1269345	29819696898.56031	15	0	49.35543278	.3844103459198284	1030751.899886141	.1109748636839864	0	29.27357003314588	.0497237569060773	.2442127286823787	.448523440497173	1100205											1301704					1302405	1304104
1300904	2010	0	1.176247849	.0025028418675912	506142964.374512	12493892.72231928	1056.10532577904	0	608970000	.0182094406206461	.7716390423572744	5121.737082752551	.038825825053644	762.1269345	29819696898.56031	22	0	49.35543278	.3844103459198284	2746348.08685935	.2286256952398458	0	27.65467183894536	.0497237569060773	.2442127286823787	.4485234404971729	1100205											1301704					1302405	1304104
1300904	2011	0	1.176247849	.0267151163552525	506142964.374512	25151880.6196977	1056.10532577904	0	608970000	.0182094406206461	.7716390423572744	6106.917091075634	.038825825053644	762.1269345	29819696898.56031	6	0	49.35543278	.3844103459198284	1833223.63875	.2286256952398458	0	28.20641551401869	.0497237569060773	.2442127286823787	.4485234404971729	1100205											1301704					1302405	1304104
1300904	2012	0	1.176247849	.0026646671541361	506142964.374512	53330495.42949744	1056.10532577904	0	608970000	.0182094406206461	.7716390423572744	6331.932740120387	.038825825053644	762.1269345	29819696898.56031	7	0	49.35543278	.3844103459198284	1812941.966666667	.2286256952398459	0	40.47	.0497237569060773	.2442127286823787	.448523440497173	1100205											1301704					1302405	1304104
1301001	2002	0	1.655012292	.0102275144056775	271523850.9254231	7195793.459593284	3140.49136807818	0	209850000	.0535874358146901	.4808110065170166	3479.289401765409	0	632.6472224	25770966253.64974	7	0	28.67487328	.974352290591505	2783985.79877797	.0986746749633646	0	98.03316139796577	0	0	.1135680454309598	1301951											1302207					1302306	1304104	1304203
1301001	2003	0	1.655012292	.0380295212106363	271523850.9254231	3018963.17977924	3140.49136807818	0	209850000	.0535874358146901	.4808110065170166	4576.736724374424	0	632.6472224	25770966253.64974	6	0	28.67487328	.974352290591505	855386.1921465186	.1149332522871236	0	15.9634680682448	0	0	.1135680454309598	1301951											1302207					1302306	1304104	1304203
1301001	2004	0	1.655012292	.2671220891800945	271523850.9254231	1969000.218083402	3140.49136807818	0	209850000	.0535874358146901	.4808110065170166	3822.231939770766	0	632.6472224	25770966253.64974	34	0	28.67487328	.974352290591505	2249690.861007052	.1149332522871236	0	28.36745804361929	0	0	.1135680454309598	1301951											1302207					1302306	1304104	1304203
1301001	2005	0	1.655012292	.059146449427433	271523850.9254231	1644136.53056502	3140.49136807818	0	209850000	.0535874358146901	.4808110065170166	3694.07773793265	0	632.6472224	25770966253.64974	14	0	28.67487328	.974352290591505	4157456.031156555	.1149332522871236	0	25.94765622311772	0	0	.3557020717322826	1301951											1302207					1302306	1304104	1304203
1301001	2006	0	1.655012292	.0328870391171881	271523850.9254231	487217.1605157305	3140.49136807818	0	209850000	.0535874358146901	.4808110065170166	4020.735478018646	0	632.6472224	25770966253.64974	7	0	28.67487328	.974352290591505	3835796.589423147	.3553166449526172	0	31.21267385000851	0	0	.3557020717322826	1301951											1302207					1302306	1304104	1304203
1301001	2007	0	1.655012292	.0671004528207605	271523850.9254231	1319606.378319072	3140.49136807818	0	209850000	.0535874358146901	.4808110065170166	4731.701742702088	.2730676311406137	632.6472224	25770966253.64974	30	0	28.67487328	.974352290591505	2667637.754165807	.3553166449526172	0	30.99653031339096	0	0	.3557020717322826	1301951											1302207					1302306	1304104	1304203
1301001	2008	0	1.655012292	.0030275002429319	271523850.9254231	2472235.720469353	3140.49136807818	0	209850000	.0535874358146901	.4808110065170166	4823.551457569924	.2730676311406137	632.6472224	25770966253.64974	25	0	28.67487328	.974352290591505	796368.6327024711	.3553166449526172	0	36.43465048350453	0	0	.3557020717322825	1301951											1302207					1302306	1304104	1304203
1301001	2009	0	1.655012292	.0035211352716535	271523850.9254231	602736.3933736648	3140.49136807818	0	209850000	.0535874358146901	.4808110065170166	5770.079590482072	.2730676311406137	632.6472224	25770966253.64974	9	0	28.67487328	.974352290591505	8151163.687269786	.3553166449526173	0	35.13738514730233	0	0	.3557020717322826	1301951											1302207					1302306	1304104	1304203
1301001	2010	0	1.655012292	.0960816112795383	271523850.9254231	1331103.786956145	3140.49136807818	0	209850000	.0535874358146901	.4808110065170166	5669.189033953226	.2730676311406137	632.6472224	25770966253.64974	22	0	28.67487328	.974352290591505	8610403.209028199	.3553166449526172	0	33.41274744865762	0	0	.3557020717322825	1301951											1302207					1302306	1304104	1304203
1301001	2011	0	1.655012292	.0245845864091667	271523850.9254231	485832.3253823927	3140.49136807818	0	209850000	.0535874358146901	.4808110065170166	5592.462598566308	.2730676311406137	632.6472224	25770966253.64974	10	0	28.67487328	.974352290591505	5231996.411299999	.3553166449526173	0	36.09072000000001	0	0	.3557020717322826	1301951											1302207					1302306	1304104	1304203
1301001	2012	0	1.655012292	.0488603150171668	271523850.9254231	535817.6985278641	3140.49136807818	0	209850000	.0535874358146901	.4808110065170166	6456.97072879331	.2730676311406137	632.6472224	25770966253.64974	13	0	28.67487328	.974352290591505	3202283.63	.3553166449526172	0	53.25	0	0	.3557020717322826	1301951											1302207					1302306	1304104	1304203
1301100	2002	0	1.515749497	.0141902031050919	1016358667.713589	28514793.57422029	521.490277777778	0	2262310000	.6472523221705838	.8767435962465128	3802.035998608904	0	568.4800226	6091905528.86239	3	0	79.58407304000001	5.10021041081411	150575.401008912	.0176077917701741	0	15.22047347359198	.0040578239918844	0	0	1300300											1300631					1300805	1301159	1302553
1301100	2003	0	1.515749497	.0476469112400379	1016358667.713589	25013861.90972735	521.490277777778	0	2262310000	.6472523221705838	.8767435962465128	6212.186325325055	0	568.4800226	6091905528.86239	1	0	79.58407304000001	5.10021041081411	1365644.446726576	.0176077917701741	0	14.97223813007082	.0040578239918844	0	0	1300300											1300631					1300805	1301159	1302553
1301100	2004	0	1.515749497	.0235706523907813	1016358667.713589	9520146.183050016	521.490277777778	0	2262310000	.6472523221705838	.8767435962465128	5688.588103818453	0	568.4800226	6091905528.86239	6	0	79.58407304000001	5.10021041081411	1674357.046102649	.0176077917701741	0	40.03875988498965	.0040578239918844	0	0	1300300											1300631					1300805	1301159	1302553
1301100	2005	0	1.515749497	.2067244768851576	1016358667.713589	4491176.583671303	521.490277777778	0	2262310000	.6472523221705838	.8767435962465128	4233.104733315343	0	568.4800226	6091905528.86239	1	0	79.58407304000001	5.10021041081411	2001251.503885553	.1676351695980428	0	36.66550800634342	.0040578239918844	0	0	1300300											1300631					1300805	1301159	1302553
1301100	2006	0	1.515749497	0	1016358667.713589	4756293.665360679	521.490277777778	0	2262310000	.6472523221705838	.8767435962465128	3837.595903964518	0	568.4800226	6091905528.86239	20	0	79.58407304000001	5.10021041081411	2190684.746995101	.1677445084602219	0	36.85220185703643	.0040578239918844	0	0	1300300											1300631					1300805	1301159	1302553
1301100	2007	0	1.515749497	.0758886080982099	1016358667.713589	2974414.177454096	521.490277777778	0	2262310000	.6472523221705838	.8767435962465128	4613.224377510489	.0155566742448526	568.4800226	6091905528.86239	2	0	79.58407304000001	5.10021041081411	2067067.894520012	.1747560519801188	0	36.6531187003505	.0040578239918844	0	0	1300300											1300631					1300805	1301159	1302553
1301100	2008	0	1.515749497	.0198348189322213	1016358667.713589	6286875.897876415	521.490277777778	0	2262310000	.6472523221705838	.8767435962465128	5199.988422436291	.0214320875728848	568.4800226	6091905528.86239	12	0	79.58407304000001	5.10021041081411	1686314.815882634	.1747759691214575	0	35.4974162432037	.0040578239918844	0	0	1300300											1300631					1300805	1301159	1302553
1301100	2009	0	1.515749497	.0006047483521615	1016358667.713589	5308447.121410775	521.490277777778	0	2262310000	.6472523221705838	.8767435962465128	4379.659236773273	.0229180173641523	568.4800226	6091905528.86239	4	0	79.58407304000001	5.10021041081411	1942016.069541375	.1811968024462855	0	34.28047930993709	.0040578239918844	0	0	1300300											1300631					1300805	1301159	1302553
1301100	2010	0	1.515749497	.1508468373659855	1016358667.713589	11477008.30104342	521.490277777778	0	2262310000	.6472523221705838	.8767435962465128	4459.660618330544	.0229273355003658	568.4800226	6091905528.86239	7	0	79.58407304000001	5.10021041081411	1254465.1107486	.2134789043774377	0	0	.0040578239918844	0	0	1300300											1300631					1300805	1301159	1302553
1301100	2011	0	1.515749497	.018155945293599	1016358667.713589	4173846.984898742	521.490277777778	0	2262310000	.6472523221705838	.8767435962465128	5988.959939169617	.0229273355003658	568.4800226	6091905528.86239	3	0	79.58407304000001	5.10021041081411	1497558.5043	.2134789043774378	0	28.195875	.0040578239918844	0	0	1300300											1300631					1300805	1301159	1302553
1301100	2012	0	1.515749497	.0658144786975202	1016358667.713589	1553854.320245484	521.490277777778	0	2262310000	.6472523221705838	.8767435962465128	5956.356131316383	.0229273355003658	568.4800226	6091905528.86239	0	0	79.58407304000001	5.10021041081411	2307998.796666666	.2134789043774378	0	31.95	.0040578239918844	0	0	1300300											1300631					1300805	1301159	1302553
1301159	2002	0	1.834853273	.0008465477939665	410949284.7984489	33379526.15503561	350.03275862069	0	574630000	.7276463647776817	.7271301620491375	3295.039541077671	.0005065584612082	563.3788555	2629024334.622327	0	0	61.57867224	8.757241116715402	478845.6479265691	0	0	0	.0099320439100889	0	0	1300300											1301100					1301852	1301902	1302553	1302603
1301159	2003	0	1.834853273	.2333678190122137	410949284.7984489	9012275.687698457	350.03275862069	0	574630000	.7276463647776817	.7271301620491375	4418.296522273912	.033210724295301	563.3788555	2629024334.622327	0	0	61.57867224	8.757241116715402	266282.0267333614	0	0	0	.0099320439100889	0	0	1300300											1301100					1301852	1301902	1302553	1302603
1301159	2004	0	1.834853273	.0099789906444003	410949284.7984489	8396906.923208114	350.03275862069	0	574630000	.7276463647776817	.7271301620491375	4157.190080502362	.033210724295301	563.3788555	2629024334.622327	4	0	61.57867224	8.757241116715402	810881.7283942854	0	0	0	.0099320439100889	0	0	1300300											1301100					1301852	1301902	1302553	1302603
1301159	2005	0	1.834853273	.0151451097035109	410949284.7984489	6178588.922413993	350.03275862069	0	574630000	.7276463647776817	.7271301620491375	3936.855138461026	.0356913452949936	563.3788555	2629024334.622327	0	0	61.57867224	8.757241116715402	1395951.973809769	0	0	0	.0099320439100889	0	0	1300300											1301100					1301852	1301902	1302553	1302603
1301159	2006	0	1.834853273	.0073292319035966	410949284.7984489	9731563.692550156	350.03275862069	0	574630000	.7276463647776817	.7271301620491375	4319.898863369236	.0356913452949936	563.3788555	2629024334.622327	22	0	61.57867224	8.757241116715402	968644.7882925022	0	0	0	.0099320439100889	0	0	1300300											1301100					1301852	1301902	1302553	1302603
1301159	2007	0	1.834853273	.0458737098948838	410949284.7984489	9537606.192672804	350.03275862069	0	574630000	.7276463647776817	.7271301620491375	5673.63092790124	.0356913452949936	563.3788555	2629024334.622327	1	0	61.57867224	8.757241116715402	1109389.561585754	0	0	0	.0099320439100889	0	0	1300300											1301100					1301852	1301902	1302553	1302603
1301159	2008	0	1.834853273	.0011534640410917	410949284.7984489	14132478.83678221	350.03275862069	0	574630000	.7276463647776817	.7271301620491375	5906.162045255929	.0356913452949936	563.3788555	2629024334.622327	3	0	61.57867224	8.757241116715402	513903.7694986031	.999907969593792	0	0	.0099320439100889	0	0	1300300											1301100					1301852	1301902	1302553	1302603
1301159	2009	0	1.834853273	.0461338245364666	410949284.7984489	6886541.31362473	350.03275862069	0	574630000	.7276463647776817	.7271301620491375	5434.942677301088	.0356913452949936	563.3788555	2629024334.622327	17	0	61.57867224	8.757241116715402	1601677.828842783	.999907969593792	0	0	.0099320439100889	0	0	1300300											1301100					1301852	1301902	1302553	1302603
1301159	2010	0	1.834853273	.3421973719997016	410949284.7984489	19869560.03569717	350.03275862069	0	574630000	.7276463647776817	.7271301620491375	5731.12467414251	.0356913452949936	563.3788555	2629024334.622327	2	0	61.57867224	8.757241116715402	1828292.90817195	.999907969593792	0	0	.0099320439100889	0	0	1300300											1301100					1301852	1301902	1302553	1302603
1301159	2011	0	1.834853273	.0053281887889248	410949284.7984489	11258961.59491918	350.03275862069	0	574630000	.7276463647776817	.7271301620491375	8453.937249272467	.0356913452949936	563.3788555	2629024334.622327	0	0	61.57867224	8.757241116715402	696113.0957999999	.999907969593792	0	0	.0099320439100889	0	0	1300300											1301100					1301852	1301902	1302553	1302603
1301159	2012	0	1.834853273	.0835477693272118	410949284.7984489	5001713.351143868	350.03275862069	0	574630000	.7276463647776817	.7271301620491375	7916.840767927724	.0356913452949936	563.3788555	2629024334.622327	0	0	61.57867224	8.757241116715402	961575.5666666665	.999907969593792	0	0	.0099320439100889	0	0	1300300											1301100					1301852	1301902	1302553	1302603
1301209	2002	0	.500699451	.0516743919666205	712229695.4384751	9662461.329351373	2357.47150220913	0	955820000	.0273831272321586	.7534678436317781	12097.41221939884	0	232.7558176	57918877802.14559	2	0	73.45523329	1.126092259984773	411332.1720233148	0	0	0	0	0	.054550209127221	1300102											1300409					1301308	1302801	1304104	1304203
1301209	2003	0	.500699451	.0359488484489068	712229695.4384751	9503220.692652306	2357.47150220913	0	955820000	.0273831272321586	.7534678436317781	14754.8532010026	0	232.7558176	57918877802.14559	4	0	73.45523329	1.126092259984773	981960.9906960024	0	0	0	0	0	.054550209127221	1300102											1300409					1301308	1302801	1304104	1304203
1301209	2004	0	.500699451	.1571773818039923	712229695.4384751	3778480.205650589	2357.47150220913	0	955820000	.0273831272321586	.7534678436317781	15202.38354361803	0	232.7558176	57918877802.14559	60	0	73.45523329	1.126092259984773	1320000.818342472	.0241818081676471	0	0	0	0	.0819830167310299	1300102											1300409					1301308	1302801	1304104	1304203
1301209	2005	0	.500699451	.0140606925751516	712229695.4384751	1278389.808751317	2357.47150220913	0	955820000	.0273831272321586	.7534678436317781	17094.77667934406	0	232.7558176	57918877802.14559	3	0	73.45523329	1.126092259984773	956818.0358861777	.0241818081676471	0	0	0	0	.0819830167310299	1300102											1300409					1301308	1302801	1304104	1304203
1301209	2006	0	.500699451	.0308995693567508	712229695.4384751	243323.0428790686	2357.47150220913	0	955820000	.0273831272321586	.7534678436317781	20413.58192627303	0	232.7558176	57918877802.14559	0	0	73.45523329	1.126092259984773	970609.4096173946	.0241818081676471	0	0	0	0	.0819830167310299	1300102											1300409					1301308	1302801	1304104	1304203
1301209	2007	0	.500699451	.045234125026827	712229695.4384751	2996526.746153387	2357.47150220913	0	955820000	.0273831272321586	.7534678436317781	25155.8279921842	.0003337545181162	232.7558176	57918877802.14559	5	0	73.45523329	1.126092259984773	539001.5760166227	.027751250420815	0	0	0	0	.0819830167310299	1300102											1300409					1301308	1302801	1304104	1304203
1301209	2008	0	.500699451	.0400494166682558	712229695.4384751	3039325.246442709	2357.47150220913	0	955820000	.0273831272321586	.7534678436317781	22213.5218743377	.0003337545181162	232.7558176	57918877802.14559	2	0	73.45523329	1.126092259984773	428646.021599473	.0826584860311711	0	71.61806000046015	0	0	.0819830167310299	1300102											1300409					1301308	1302801	1304104	1304203
1301209	2009	0	.500699451	.0195226549686304	712229695.4384751	1122780.673765706	2357.47150220913	0	955820000	.0273831272321586	.7534678436317781	29384.23586082002	.0024967807656073	232.7558176	57918877802.14559	1	0	73.45523329	1.126092259984773	475053.8043122431	.0826584860311711	0	69.18394589865311	0	0	.0819830167310299	1300102											1300409					1301308	1302801	1304104	1304203
1301209	2010	0	.500699451	.094368842897779	712229695.4384751	6978875.574603355	2357.47150220913	0	955820000	.0273831272321586	.7534678436317781	19899.30703548214	.0024967807656073	232.7558176	57918877802.14559	20	0	73.45523329	1.126092259984773	1649847.2567331	.0826584860311711	0	64.68005030134854	0	0	.0819830167310299	1300102											1300409					1301308	1302801	1304104	1304203
1301209	2011	0	.500699451	.0299632076090386	712229695.4384751	3642699.381975572	2357.47150220913	0	955820000	.0273831272321586	.7534678436317781	23976.87774493269	.0024967807656073	232.7558176	57918877802.14559	2	0	73.45523329	1.126092259984773	1370750.88905	.0826584860311711	0	32.0014532208589	0	0	.0819830167310299	1300102											1300409					1301308	1302801	1304104	1304203
1301209	2012	0	.500699451	.0311932065983	712229695.4384751	857004.0128465801	2357.47150220913	0	955820000	.0273831272321586	.7534678436317781	36759.85756339885	.0024967807656073	232.7558176	57918877802.14559	14	0	73.45523329	1.126092259984773	2809199.743333333	.0826584860311711	0	34.08	0	0	.0819830167310299	1300102											1300409					1301308	1302801	1304104	1304203
1301308	2002	0	5.402843602	.0201459948878765	237675744.6193758	4921408.45161302	1679.45767123288	0	323970000	.0194517818152999	.5851648351648352	3738.504574924764	0	613.3534058	18712938663.2177	10	1	30.49450549	.8563593505224738	0	0	0	97.99077056062237	0	.0013561422222414	.1157012063813958	1300086											1300102					1300409	1300839	1301209	1302801	1303205
1301308	2003	0	5.402843602	.1742263648775335	237675744.6193758	4601981.54628356	1679.45767123288	0	323970000	.0194517818152999	.5851648351648352	4408.679187964165	0	613.3534058	18712938663.2177	0	.33333334	30.49450549	.8563593505224738	368566.5275062351	0	0	21.55438443604852	0	.0013561422222414	.1157012063813958	1300086											1300102					1300409	1300839	1301209	1302801	1303205
1301308	2004	0	5.402843602	.0726833520481554	237675744.6193758	2495664.724358603	1679.45767123288	0	323970000	.0194517818152999	.5851648351648352	4265.595807403967	0	613.3534058	18712938663.2177	32	0	30.49450549	.8563593505224738	323780.3287987484	0	0	33.36563323749137	0	.0013561422222414	.1165422012477044	1300086											1300102					1300409	1300839	1301209	1302801	1303205
1301308	2005	0	5.402843602	.1324741757000251	237675744.6193758	832401.5868384159	1679.45767123288	0	323970000	.0194517818152999	.5851648351648352	4389.170942731801	0	613.3534058	18712938663.2177	0	0	30.49450549	.8563593505224738	164501.5963266757	0	0	30.41189252156654	0	.0013561422222414	.1165422012477044	1300086											1300102					1300409	1300839	1301209	1302801	1303205
1301308	2006	0	5.402843602	.0056586445208088	237675744.6193758	101259.7909129473	1679.45767123288	0	323970000	.0194517818152999	.5851648351648352	4216.094802706089	0	613.3534058	18712938663.2177	0	0	30.49450549	.8563593505224738	243035.8455617747	0	0	34.04043835218863	0	.0013561422222414	.1165422012477044	1300086											1300102					1300409	1300839	1301209	1302801	1303205
1301308	2007	0	5.402843602	.0289806182323467	237675744.6193758	2099039.472301208	1679.45767123288	0	323970000	.0194517818152999	.5851648351648352	5063.006629879186	0	613.3534058	18712938663.2177	3	0	30.49450549	.8563593505224738	176840.8490945532	.0065789053215189	0	33.74674220249877	0	.0013561422222414	.1165422012477044	1300086											1300102					1300409	1300839	1301209	1302801	1303205
1301308	2008	0	5.402843602	.0968451632404623	237675744.6193758	1592206.76162573	1679.45767123288	0	323970000	.0194517818152999	.5851648351648352	5389.433947037043	0	613.3534058	18712938663.2177	6	0	30.49450549	.8563593505224738	303477.3776196716	.1201018683882029	0	32.89537012673709	0	.0013561422222414	.1165422012477044	1300086											1300102					1300409	1300839	1301209	1302801	1303205
1301308	2009	0	5.402843602	.0218957971984931	237675744.6193758	1212544.689261949	1679.45767123288	0	323970000	.0194517818152999	.5851648351648352	6765.40040180955	0	613.3534058	18712938663.2177	0	0	30.49450549	.8563593505224738	208024.6320484154	.1201018683882029	0	31.41519442259325	0	.0013561422222414	.1165422012477044	1300086											1300102					1300409	1300839	1301209	1302801	1303205
1301308	2010	0	5.402843602	.3640824556540464	237675744.6193758	1432999.010273978	1679.45767123288	0	323970000	.0194517818152999	.5851648351648352	6190.484986775289	0	613.3534058	18712938663.2177	0	0	30.49450549	.8563593505224738	108885.852618	.1201018683882029	0	29.76594302337467	0	.0013561422222414	.1165422012477044	1300086											1300102					1300409	1300839	1301209	1302801	1303205
1301308	2011	0	5.402843602	.1054028061644527	237675744.6193758	620551.9852529597	1679.45767123288	0	323970000	.0194517818152999	.5851648351648352	9459.808435881436	0	613.3534058	18712938663.2177	1	0	30.49450549	.8563593505224738	37199.101	.1201018683882029	0	33.83505	0	.0013561422222414	.1165422012477044	1300086											1300102					1300409	1300839	1301209	1302801	1303205
1301308	2012	0	5.402843602	.022623886085836	237675744.6193758	498539.2973605366	1679.45767123288	0	323970000	.0194517818152999	.5851648351648352	12047.16037441498	0	613.3534058	18712938663.2177	1	0	30.49450549	.8563593505224738	589288.0533333333	.1201018683882029	0	37.275	0	.0013561422222414	.1165422012477044	1300086											1300102					1300409	1300839	1301209	1302801	1303205
1301407	2002	0	1.691197019	.1440373598213722	321785258.9369237	11485195.90042796	2119.50655367232	0	475510000	.1224406325168566	.7546245919477693	4741.14874571503	.4593718817647765	573.4891564	15011356624.17425	6	0	31.28400435	1.959249968962605	815.7444521557974	.0145283761889109	0	98.12662604769187	0	0	0	1200609											1300607					1301506	1301803	1301951	1302306
1301407	2003	0	1.691197019	.0017686716325689	321785258.9369237	12601428.06998953	2119.50655367232	0	475510000	.1224406325168566	.7546245919477693	4304.661692688193	.4593718817647765	573.4891564	15011356624.17425	7	0	31.28400435	1.959249968962605	3281.632369562481	.0145283761889109	0	12.15735952854231	0	0	0	1200609											1300607					1301506	1301803	1301951	1302306
1301407	2004	0	1.691197019	.0938148087312858	321785258.9369237	6074904.21806947	2119.50655367232	0	475510000	.1224406325168566	.7546245919477693	3090.101665837301	.5080590460476707	573.4891564	15011356624.17425	56	0	31.28400435	1.959249968962605	11676.75565472251	.0145283761889109	0	30.02906991374224	0	0	.0001867919023692	1200609											1300607					1301506	1301803	1301951	1302306
1301407	2005	0	1.691197019	.1476341282738536	321785258.9369237	1407826.943051184	2119.50655367232	0	475510000	.1224406325168566	.7546245919477693	3079.080838849405	.5080590460476707	573.4891564	15011356624.17425	10	0	31.28400435	1.959249968962605	55757.25575761816	.0145283761889109	0	27.39087181386189	0	0	.0001867919023692	1200609											1300607					1301506	1301803	1301951	1302306
1301407	2006	0	1.691197019	.0035092507364523	321785258.9369237	805688.8673228086	2119.50655367232	0	475510000	.1224406325168566	.7546245919477693	3298.380118720172	.5080590460476707	573.4891564	15011356624.17425	7	0	31.28400435	1.959249968962605	56747.04192200213	.0147941801394081	0	35.46312079477055	0	0	.0001867919023692	1200609											1300607					1301506	1301803	1301951	1302306
1301407	2007	0	1.691197019	.0000378311807718	321785258.9369237	1063201.131846299	2119.50655367232	0	475510000	.1224406325168566	.7546245919477693	4126.45362070644	.5080590460476707	573.4891564	15011356624.17425	10	0	31.28400435	1.959249968962605	242516.2424450329	.0147941801394081	0	35.29468211477223	0	0	.115344004437336	1200609											1300607					1301506	1301803	1301951	1302306
1301407	2008	0	1.691197019	.0004099935855426	321785258.9369237	3168645.345422282	2119.50655367232	0	475510000	.1224406325168566	.7546245919477693	4253.202232901026	.5080590460476706	573.4891564	15011356624.17425	8	0	31.28400435	1.959249968962605	1711045.526182567	.129931270046116	0	34.12593247789918	0	0	.115344004437336	1200609											1300607					1301506	1301803	1301951	1302306
1301407	2009	0	1.691197019	.0038770877590706	321785258.9369237	1725964.987916576	2119.50655367232	0	475510000	.1224406325168566	.7546245919477693	4866.717435390976	.5080590460476706	573.4891564	15011356624.17425	4	0	31.28400435	1.959249968962605	2526801.552199873	.129931270046116	0	34.27290103916096	0	0	.115344004437336	1200609											1300607					1301506	1301803	1301951	1302306
1301407	2010	0	1.691197019	.0121912081971058	321785258.9369237	5560067.355212404	2119.50655367232	0	475510000	.1224406325168566	.7546245919477693	4923.179620410442	.5080590460476706	573.4891564	15011356624.17425	21	0	31.28400435	1.959249968962605	850873.8673386	.129931270046116	0	32.89848627975339	0	0	.115344004437336	1200609											1300607					1301506	1301803	1301951	1302306
1301407	2011	0	1.691197019	.0016035713171686	321785258.9369237	3465753.991476317	2119.50655367232	0	475510000	.1224406325168566	.7546245919477693	5202.781735575125	.5080590460476706	573.4891564	15011356624.17425	6	0	31.28400435	1.959249968962605	1111.4553	.129931270046116	0	32.15519835633117	0	0	.115344004437336	1200609											1300607					1301506	1301803	1301951	1302306
1301407	2012	0	1.691197019	.0507804051715475	321785258.9369237	1034469.207999535	2119.50655367232	0	475510000	.1224406325168566	.7546245919477693	5149.014824385434	.5080590460476706	573.4891564	15011356624.17425	12	0	31.28400435	1.959249968962605	785055.9466666665	.129931270046116	0	37.27683178534572	0	0	.115344004437336	1200609											1300607					1301506	1301803	1301951	1302306
1301506	2002	0	1.222341391	.2055740438813334	159897436.9095711	14800608.72390969	2039.94741573034	0	954790000	.1816735238912739	.7241379310344828	3289.820136337214	.1048815709957197	129.7726295	7502469103.949975	11	0	55.17241379	2.191012021808335	0	.0000958037243871	0	12.46011531267633	.0022010271460015	0	0	1200302											1200609					1301407	1301951	1303502
1301506	2003	0	1.222341391	0	159897436.9095711	20138528.13373842	2039.94741573034	0	954790000	.1816735238912739	.7241379310344828	3904.929734252463	.1048815709957197	129.7726295	7502469103.949975	0	0	55.17241379	2.191012021808335	27026.16292236801	.0000958037243871	0	13.34873361033094	.0022010271460015	0	0	1200302											1200609					1301407	1301951	1303502
1301506	2004	0	1.222341391	.0197610957041677	159897436.9095711	15147152.25298888	2039.94741573034	0	954790000	.1816735238912739	.7241379310344828	4195.873509361254	.1048815709957197	129.7726295	7502469103.949975	0	0	55.17241379	2.191012021808335	12363.29502395609	.0000958037243871	0	35.06579289290495	.0022010271460015	0	0	1200302											1200609					1301407	1301951	1303502
1301506	2005	0	1.222341391	.2935655108864901	159897436.9095711	5690643.358730717	2039.94741573034	0	954790000	.1816735238912739	.7241379310344828	3499.292787960516	.1048815709957197	129.7726295	7502469103.949975	4	0	55.17241379	2.191012021808335	0	.0000958037243871	0	32.43457027889715	.0022010271460015	0	0	1200302											1200609					1301407	1301951	1303502
1301506	2006	0	1.222341391	.0058664756591844	159897436.9095711	3882801.353233224	2039.94741573034	0	954790000	.1816735238912739	.7241379310344828	3255.410071448898	.1048815709957197	129.7726295	7502469103.949975	0	0	55.17241379	2.191012021808335	0	.0000958037243871	0	32.45851501314807	.0022010271460015	0	0	1200302											1200609					1301407	1301951	1303502
1301506	2007	0	1.222341391	.0005527061229262	159897436.9095711	8375473.118441086	2039.94741573034	0	954790000	.1816735238912739	.7241379310344828	3999.034175020992	.1048815709957197	129.7726295	7502469103.949975	1	0	55.17241379	2.191012021808335	0	.0000958037243871	0	32.55685014008719	.0022010271460015	0	.000060426067905	1200302											1200609					1301407	1301951	1303502
1301506	2008	0	1.222341391	0	159897436.9095711	7391663.168605313	2039.94741573034	0	954790000	.1816735238912739	.7241379310344828	4093.563007479938	.1048815709957197	129.7726295	7502469103.949975	1	0	55.17241379	2.191012021808335	29025.09747553062	.0001542682248869	0	31.42115090745917	.0022010271460015	0	.000060426067905	1200302											1200609					1301407	1301951	1303502
1301506	2009	0	1.222341391	.0220086937178796	159897436.9095711	6188126.901279579	2039.94741573034	0	954790000	.1816735238912739	.7241379310344828	5127.801841400737	.1048815709957197	129.7726295	7502469103.949975	0	0	55.17241379	2.191012021808335	959111.3711886291	.0001542682248869	0	31.44333798680174	.0022010271460015	0	.000060426067905	1200302											1200609					1301407	1301951	1303502
1301506	2010	0	1.222341391	.007023265359557	159897436.9095711	10169431.24652884	2039.94741573034	0	954790000	.1816735238912739	.7241379310344828	5001.929631297299	.1048815709957197	129.7726295	7502469103.949975	6	0	55.17241379	2.191012021808335	1131937.086273	.0001542682248869	0	30.03688566382979	.0022010271460015	0	.000060426067905	1200302											1200609					1301407	1301951	1303502
1301506	2011	0	1.222341391	.0020867756830195	159897436.9095711	6950639.323775214	2039.94741573034	0	954790000	.1816735238912739	.7241379310344828	6608.31171827473	.1048815709957197	129.7726295	7502469103.949975	1	0	55.17241379	2.191012021808335	417311.4246999999	.0001542682248869	0	32.08064	.0022010271460015	0	.000060426067905	1200302											1200609					1301407	1301951	1303502
1301506	2012	0	1.222341391	.0662589317554508	159897436.9095711	6888726.929511842	2039.94741573034	0	954790000	.1816735238912739	.7241379310344828	6829.074400778683	.1048815709957197	129.7726295	7502469103.949975	0	0	55.17241379	2.191012021808335	257867.1833333333	.0001542682248869	0	138.709756097561	.0022010271460015	0	.000060426067905	1200302											1200609					1301407	1301951	1303502
1301605	2002	0	1.721215663	.1010730963551205	81238809.91418012	6104216.114327091	3154.73824324324	0	88280000	.0722584757241465	.9211428571428572	6604.345388002397	.0081659460560271	142.9832245	12109306088.05525	13	0	62.05714286	1.62899507672516	0	.0539293672402387	0	17.21272067533617	0	0	.6156977433996927	1302108											1302207					1302306	1302801	1304237	1304260
1301605	2003	0	1.721215663	.0136388482527876	81238809.91418012	8249678.135010976	3154.73824324324	0	88280000	.0722584757241465	.9211428571428572	10656.15046838748	.0081659460560271	142.9832245	12109306088.05525	0	0	62.05714286	1.62899507672516	0	.0539293672402387	0	16.90339770286527	0	0	.6156977433996927	1302108											1302207					1302306	1302801	1304237	1304260
1301605	2004	0	1.721215663	.1636692260356144	81238809.91418012	2006794.556955776	3154.73824324324	0	88280000	.0722584757241465	.9211428571428572	9839.360494059163	.0081659460560271	142.9832245	12109306088.05525	26	0	62.05714286	1.62899507672516	0	.0539293672402387	0	29.93765721994089	0	0	.6156977433996927	1302108											1302207					1302306	1302801	1304237	1304260
1301605	2005	0	1.721215663	.0747769273111013	81238809.91418012	138066.7671397592	3154.73824324324	0	88280000	.0722584757241465	.9211428571428572	8412.239711294476	.0245700152992293	142.9832245	12109306088.05525	6	0	62.05714286	1.62899507672516	0	.0539293672402387	0	27.54440320595943	0	0	.6156977433996927	1302108											1302207					1302306	1302801	1304237	1304260
1301605	2006	0	1.721215663	.1498451778007488	81238809.91418012	480106.6423810897	3154.73824324324	0	88280000	.0722584757241465	.9211428571428572	7623.546233024457	.0245700152992293	142.9832245	12109306088.05525	25	0	62.05714286	1.62899507672516	0	.0539293672402387	0	32.63795662984602	0	0	.6156977433996927	1302108											1302207					1302306	1302801	1304237	1304260
1301605	2007	0	1.721215663	.6089844713616163	81238809.91418012	724203.8772411747	3154.73824324324	0	88280000	.0722584757241465	.9211428571428572	7509.365683804042	.0245700152992293	142.9832245	12109306088.05525	10	0	62.05714286	1.62899507672516	0	.6169006408846334	0	32.37695751723072	0	0	.6156977433996927	1302108											1302207					1302306	1302801	1304237	1304260
1301605	2008	0	1.721215663	.0057648275088911	81238809.91418012	1120310.579785564	3154.73824324324	0	88280000	.0722584757241465	.9211428571428572	6928.412144255764	.0354673356035087	142.9832245	12109306088.05525	11	0	62.05714286	1.62899507672516	0	.6169006408846334	0	31.4617005866173	0	0	.6156977433996927	1302108											1302207					1302306	1302801	1304237	1304260
1301605	2009	0	1.721215663	.0004041556550769	81238809.91418012	775179.8629884035	3154.73824324324	0	88280000	.0722584757241465	.9211428571428572	7722.4563218319	.0354673356035087	142.9832245	12109306088.05525	9	0	62.05714286	1.62899507672516	200870.087596785	.6169006408846334	0	31.08571806839185	0	0	.6156977433996927	1302108											1302207					1302306	1302801	1304237	1304260
1301605	2010	0	1.721215663	.0865073404436421	81238809.91418012	2137344.787283342	3154.73824324324	0	88280000	.0722584757241465	.9211428571428572	6911.955470870728	.0354673356035087	142.9832245	12109306088.05525	14	0	62.05714286	1.62899507672516	96285.15367499999	.6169006408846334	0	29.40404893150685	0	0	.6156977433996927	1302108											1302207					1302306	1302801	1304237	1304260
1301605	2011	0	1.721215663	.0229545511826446	81238809.91418012	1020268.451882201	3154.73824324324	0	88280000	.0722584757241465	.9211428571428572	7170.723015056271	.0354673356035087	142.9832245	12109306088.05525	25	0	62.05714286	1.62899507672516	115948.7652	.6169006408846334	0	0	0	0	.6156977433996927	1302108											1302207					1302306	1302801	1304237	1304260
1301605	2012	0	1.721215663	.1978035833654107	81238809.91418012	171140.2322155076	3154.73824324324	0	88280000	.0722584757241465	.9211428571428572	7233.642400892223	.0354673356035087	142.9832245	12109306088.05525	27	0	62.05714286	1.62899507672516	446873.7066666666	.6169006408846334	0	42.6	0	0	.6156977433996927	1302108											1302207					1302306	1302801	1304237	1304260
1301654	2002	0	1.479668779	.0637018892888085	353792753.9008901	34243072.54508589	1815.79114942529	0	450130000	.0993612608798951	.5564409030544488	3295.554121974969	.0381876394739145	513.747667	7578406245.369648	5	0	13.14741036	1.860813414247385	438821.7613281328	0	0	0	.0066401062416999	0	0	1200203											1200336					1300201	1301803
1301654	2003	0	1.479668779	.239872092306413	353792753.9008901	33910547.8147356	1815.79114942529	0	450130000	.0993612608798951	.5564409030544488	5089.470980349029	.0381876394739145	513.747667	7578406245.369648	1	0	13.14741036	1.860813414247385	269009.4114473382	0	0	0	.0066401062416999	0	0	1200203											1200336					1300201	1301803
1301654	2004	0	1.479668779	.0000729566037405	353792753.9008901	23158048.79397205	1815.79114942529	0	450130000	.0993612608798951	.5564409030544488	4631.36851373759	.0381876394739145	513.747667	7578406245.369648	8	0	13.14741036	1.860813414247385	59018.19846826775	0	0	0	.0066401062416999	0	0	1200203											1200336					1300201	1301803
1301654	2005	0	1.479668779	.0188531966731415	353792753.9008901	5578561.669881563	1815.79114942529	0	450130000	.0993612608798951	.5564409030544488	4439.374755551555	.0381876394739145	513.747667	7578406245.369648	7	0	13.14741036	1.860813414247385	0	0	0	0	.0066401062416999	0	0	1200203											1200336					1300201	1301803
1301654	2006	0	1.479668779	.0005591414547341	353792753.9008901	1399262.085210206	1815.79114942529	0	450130000	.0993612608798951	.5564409030544488	3618.535936321887	.0381876394739145	513.747667	7578406245.369648	108	0	13.14741036	1.860813414247385	0	.0099261306345576	0	0	.0066401062416999	0	0	1200203											1200336					1300201	1301803
1301654	2007	0	1.479668779	.0423100780785229	353792753.9008901	2265961.957284779	1815.79114942529	0	450130000	.0993612608798951	.5564409030544488	4237.375973468391	.0381876394739145	513.747667	7578406245.369648	9	0	13.14741036	1.860813414247385	59673.32415383861	.0099261306345576	0	0	.0066401062416999	0	0	1200203											1200336					1300201	1301803
1301654	2008	0	1.479668779	.0048565051996144	353792753.9008901	3113017.996266445	1815.79114942529	0	450130000	.0993612608798951	.5564409030544488	4609.900564408657	.0381876394739145	513.747667	7578406245.369648	18	0	13.14741036	1.860813414247385	28565.49744080355	.0099261306345576	0	0	.0066401062416999	0	0	1200203											1200336					1300201	1301803
1301654	2009	0	1.479668779	.0191727700092657	353792753.9008901	5308455.605763697	1815.79114942529	0	450130000	.0993612608798951	.5564409030544488	5758.390584273107	.0381876394739145	513.747667	7578406245.369648	8	0	13.14741036	1.860813414247385	177950.5608035696	.0099261306345576	0	0	.0066401062416999	0	0	1200203											1200336					1300201	1301803
1301654	2010	0	1.479668779	.0064983592685673	353792753.9008901	5140847.687481153	1815.79114942529	0	450130000	.0993612608798951	.5564409030544488	5322.281820800099	.0381876394739145	513.747667	7578406245.369648	15	0	13.14741036	1.860813414247385	461025.8498022	.0099261306345576	0	0	.0066401062416999	0	0	1200203											1200336					1300201	1301803
1301654	2011	0	1.479668779	.0469197251202071	353792753.9008901	6752540.492390484	1815.79114942529	0	450130000	.0993612608798951	.5564409030544488	5022.952572330166	.0381876394739145	513.747667	7578406245.369648	16	0	13.14741036	1.860813414247385	401668.7615	.0099261306345576	0	0	.0066401062416999	0	0	1200203											1200336					1300201	1301803
1301654	2012	0	1.479668779	.0005798511539364	353792753.9008901	4222795.402151628	1815.79114942529	0	450130000	.0993612608798951	.5564409030544488	5450.591760034038	.0381876394739145	513.747667	7578406245.369648	30	0	13.14741036	1.860813414247385	518625.2166666667	.0099261306345576	0	42.6	.0066401062416999	0	0	1200203											1200336					1300201	1301803
1301704	2002	0	.80055507	.1171145786576915	564106829.2146432	10497381.28555805	1074.84902564103	0	679650000	.0049292029693154	.4969325153374233	2814.177674186875	.2393949904754842	782.8145135	33068226448.51245	30	0	95.09202454	1.166043787078715	1217052.944733561	0	.5049577776094104	15.2186061237799	.2392638036809816	0	.1429354444868001	1100130											1100205					1300904	1302702	1304104
1301704	2003	0	.80055507	.0426691987369349	564106829.2146432	11291381.92050632	1074.84902564103	0	679650000	.0049292029693154	.4969325153374233	3537.734663801182	.2393949904754842	782.8145135	33068226448.51245	43	0	95.09202454	1.166043787078715	3109661.347008452	0	.469329338526863	15.0959539814826	.2392638036809816	0	.1429354444868001	1100130											1100205					1300904	1302702	1304104
1301704	2004	0	.80055507	.0005537468509156	564106829.2146432	14126083.33426452	1074.84902564103	0	679650000	.0049292029693154	.4969325153374233	3317.656218112601	.2393949904754842	782.8145135	33068226448.51245	144	0	95.09202454	1.166043787078715	5768561.847548933	.1720021125706366	.4172460240646289	25.02422492811853	.2392638036809816	0	.1429354444868001	1100130											1100205					1300904	1302702	1304104
1301704	2005	0	.80055507	.0278351437822015	564106829.2146432	9470978.455946388	1074.84902564103	0	679650000	.0049292029693154	.4969325153374233	3239.384788504154	.2393949904754842	782.8145135	33068226448.51245	15	0	95.09202454	1.166043787078715	4578647.152507979	.1720021125706366	.3815831797517312	22.89499078510387	.2392638036809816	0	.1431696333151057	1100130											1100205					1300904	1302702	1304104
1301704	2006	0	.80055507	0	564106829.2146432	6012190.887354855	1074.84902564103	0	679650000	.0049292029693154	.4969325153374233	4009.018479327909	.2537257185719151	782.8145135	33068226448.51245	26	0	95.09202454	1.166043787078715	2431519.537005123	.1720021125706366	.354780526351052	25.53574231985906	.2392638036809816	.0000626427651745	.1431696333151057	1100130											1100205					1300904	1302702	1304104
1301704	2007	0	.80055507	2.44728302265e-06	564106829.2146432	12374155.78519147	1074.84902564103	0	679650000	.0049292029693154	.4969325153374233	4878.773620567916	.2540434198165867	782.8145135	33068226448.51245	46	0	95.09202454	1.166043787078715	1507865.424052691	.1720021125706366	.3356803163506972	25.41911988912177	.2392638036809816	.0000626427651745	.1431696333151057	1100130											1100205					1300904	1302702	1304104
1301704	2008	0	.80055507	.0006850896514696	564106829.2146432	21335583.20816065	1074.84902564103	0	679650000	.0049292029693154	.4969325153374233	4965.671154744003	.4195619975686376	782.8145135	33068226448.51245	30	0	95.09202454	1.166043787078715	1159280.142452526	.2804784229370876	1.95194320393411	24.55510849915507	.2392638036809816	.0000725446492562	.1431696333151057	1100130											1100205					1300904	1302702	1304104
1301704	2009	0	.80055507	.0000165293828666	564106829.2146432	5149399.054159823	1074.84902564103	0	679650000	.0049292029693154	.4969325153374233	5965.654450445635	.4196541707714497	782.8145135	33068226448.51245	79	0	95.09202454	1.166043787078715	1274915.6892628	.2807333112540474	1.9933678801944	24.91248507926717	.2392638036809816	.0000725446492562	.1431696333151057	1100130											1100205					1300904	1302702	1304104
1301704	2010	0	.80055507	.009788634387732	564106829.2146432	7724134.580624658	1074.84902564103	0	679650000	.0049292029693154	.4969325153374233	6888.939616201236	.4196541707714498	782.8145135	33068226448.51245	46	0	95.09202454	1.166043787078715	1893251.2153818	.2807333112540474	1.881927042551471	23.50732741457379	.2392638036809816	.0000725446492562	.1431696333151057	1100130											1100205					1300904	1302702	1304104
1301704	2011	0	.80055507	.0043058208763225	564106829.2146432	11076499.44336915	1074.84902564103	0	679650000	.0049292029693154	.4969325153374233	6898.925657823076	.4196541707714498	782.8145135	33068226448.51245	34	0	95.09202454	1.166043787078715	1774152.24225	.2807333112540474	.676701	31.57938	.2392638036809816	.0000725446492562	.1431696333151057	1100130											1100205					1300904	1302702	1304104
1301704	2012	0	.80055507	.0034054957263792	564106829.2146432	8598121.188942118	1074.84902564103	0	679650000	.0049292029693154	.4969325153374233	7959.451878938769	.4196541707714497	782.8145135	33068226448.51245	47	0	95.09202454	1.166043787078715	1589069.09	.2807333112540473	.639	40.48438467663453	.2392638036809816	.0000725446492562	.1431696333151057	1100130											1100205					1300904	1302702	1304104
1301803	2002	0	2.224403927	.0992266889794834	149458809.1441544	9235375.862864364	2248.32342657343	0	272350000	.0670853715142781	.5891089108910891	2668.168388707443	.180612373268099	210.66098	12044354555.41943	2	0	35.27227723	1.426145329827667	0	.0065710251528175	0	98.07411912506035	0	0	0	1200203											1200609					1300201	1300607	1301407	1301654
1301803	2003	0	2.224403927	.0488552901943845	149458809.1441544	13493170.46635743	2248.32342657343	0	272350000	.0670853715142781	.5891089108910891	3763.268816090231	.180612373268099	210.66098	12044354555.41943	0	0	35.27227723	1.426145329827667	0	.0065710251528175	0	23.67052316048526	0	0	0	1200203											1200609					1300201	1300607	1301407	1301654
1301803	2004	0	2.224403927	.1983860679748049	149458809.1441544	12025001.77256245	2248.32342657343	0	272350000	.0670853715142781	.5891089108910891	3502.837888872806	.180612373268099	210.66098	12044354555.41943	34	0	35.27227723	1.426145329827667	0	.0065710251528175	0	41.52167691776705	0	0	6.40153746959e-07	1200203											1200609					1300201	1300607	1301407	1301654
1301803	2005	0	2.224403927	.0114878682425806	149458809.1441544	5313626.381225731	2248.32342657343	0	272350000	.0670853715142781	.5891089108910891	3482.210315680466	.180612373268099	210.66098	12044354555.41943	8	0	35.27227723	1.426145329827667	23150.32525482622	.0065716506730445	0	37.99168776567455	0	0	6.40153746959e-07	1200203											1200609					1300201	1300607	1301407	1301654
1301803	2006	0	2.224403927	.0057997797689652	149458809.1441544	2192084.207426193	2248.32342657343	0	272350000	.0670853715142781	.5891089108910891	3644.957239375416	.180612373268099	210.66098	12044354555.41943	79	0	35.27227723	1.426145329827667	10951.99415972477	.0065716506730445	0	41.01906073801687	0	0	6.40153746959e-07	1200203											1200609					1300201	1300607	1301407	1301654
1301803	2007	0	2.224403927	0	149458809.1441544	1928729.735921476	2248.32342657343	0	272350000	.0670853715142781	.5891089108910891	5365.342841685109	.180612373268099	210.66098	12044354555.41943	2	0	35.27227723	1.426145329827667	232324.617783802	.0065716506730445	0	40.89515132704477	0	0	.1112410220251792	1200203											1200609					1300201	1300607	1301407	1301654
1301803	2008	0	2.224403927	.0003216044368819	149458809.1441544	4599271.023845853	2248.32342657343	0	272350000	.0670853715142781	.5891089108910891	4384.419513864768	.180612373268099	210.66098	12044354555.41943	0	0	35.27227723	1.426145329827667	407551.0481990252	.1178405547340755	0	40.63206888496093	0	0	.1112410220251792	1200203											1200609					1300201	1300607	1301407	1301654
[truncated: 4,349 more rows]
