# Supplementary material for: Naming and Shaming for Conservation: Evidence from the Brazilian Amazon
Source: PLoS One. 2015 Sep 23;10(9):e0136402. doi: 10.1371/journal.pone.0136402 (PMC4580616; doi:10.1371/journal.pone.0136402)
Supplement: S1 Data — (ZIP) [file pone.0136402.s001.zip › blacklist_data_dictionary_20150623.csv]

Variable name	Unit	Time frame	Source	Description
municip_geocode_id		2007	IBGE	district identifier and Geocode from IBGE
year				Year
cattle_stocking	Cattle head per hectare	2006	IBGE Agricultural Census	Animal heads per hectare of pasture
cloud_error		2002-2012	INPE-PRODES	Share of cloud cover area over remaining forest area in given year
def_accum_area_ini	Square-meter	2002-2012	INPE-PRODES	Initial total deforested area in 2002
def_area	Square-meter	2002-2012	INPE-PRODES	Yearly newly deforested area
emb_cont_share		2008-2012	Decree 6.321/2007 and Provision 28/2008, Provision 102, 203/2009, Provision 66,67,68/2010 , Provision 138, 139, 175/2011, Provision 187,322,323,324/2012 [2]	Share of year in which district is blacklisted. Without considering that some districts were excluded from the blacklist.
farms_area	Square-meter	2006	IBGE Agricultural Census	Area covered by farms
farms_density	Farms per square-kilometer	2006	IBGE Agricultural Census	Farms per square-kilometer
farms_small_share		2006	IBGE Agricultural Census	Share of small farms
gdppc_l1	Reais	2002-2011	IBGE	Lagged GDP per capita of the previous year
ind_parea		2002-2012	IBAMA	Share of district area that is covered by indigenous territory
land_value	Reias per hectare	2006	IBGE Agricultural Census	Average value of crop, pasture, and forest land per hectare in Reais per hectare from IGBE Agricultural Census
municip_area	Square-meter		(own calculations)	District size
party_affil		2002-2012	TSE	Federal party affiliation. Indicator turning 1 if the district mayor has the same party as the federal president. Partial overlays of timeframes with the Aug-Jul timeframe are considered with shares of the year.
perc_owners		2006	IBGE Agricultural Census	Percentage of land owners
pop_density2007	Number per square kilometer	2007	IBGE Demographic Census	Population density in 2007
settle_parea		2002-2012	INCRA	Share of district area covered by settlement projects
soy_price_l1	Reais	2002-2012	IBGE-PAM	Lagged real soy price constructed by dividing total production value by production volume. Set to zero where no information is available, assuming that price matter only were actual production is taking place. Deflated with IPCA price deflator at 2012 prices.
timber_price_l1	Reais	2002-2012	IBGE-PEVS	Lagged Real timber price, constructed by dividing total production value by production volume. Set to zero where no information is available, assuming that prices matter only were actual production is taking place. Deflated with IPCA price deflator at 2012 prices.
tractors_per_farm	Number per farm	2006	IBGE Agricultural Census	No. of tractors per farm (i)
upi_parea		2002-2012	IBAMA	Share of district area covered by strictly protected reserves
uus_parea		2002-2012	IBAMA	Share of district area covered by multiple use protected reserves
distance_av	Square-kilometer		Nelson (2008)	Average distance to district center
car_parea		2002-2012	Data base provided by the Amazon Environmental Research Institute (IPAM) in October 2013	Share of district area that is covered by landholdings registered within the Cadastro Ambiental Rural (CAR)
rural_credit_total	Reais	2002-2012	BCB	Real rural credit, deflated with IPCA price index to 2012 prices
nibamafines_no_l1	count	2001-2012	IBAMA	Lagged number of field-based law enforcement inspections
nb_gcode1			(own calculations)	Geocode of 1st neighbor
nb_gcode10			(own calculations)	Geocode of 10th neighbor
nb_gcode11			(own calculations)	Geocode of 11th neighbor
nb_gcode12			(own calculations)	Geocode of 12th neighbor
nb_gcode13			(own calculations)	Geocode of 13th neighbor
nb_gcode14			(own calculations)	Geocode of 14th neighbor
nb_gcode15			(own calculations)	Geocode of 15th neighbor
nb_gcode16			(own calculations)	Geocode of 16th neighbor
nb_gcode17			(own calculations)	Geocode of 17th neighbor
nb_gcode18			(own calculations)	Geocode of 18th neighbor
nb_gcode19			(own calculations)	Geocode of 19th neighbor
nb_gcode2			(own calculations)	Geocode of 2nd neighbor
nb_gcode20			(own calculations)	Geocode of 20th neighbor
nb_gcode21			(own calculations)	Geocode of 21th neighbor
nb_gcode22			(own calculations)	Geocode of 22th neighbor
nb_gcode23			(own calculations)	Geocode of 23th neighbor
nb_gcode3			(own calculations)	Geocode of 3rd neighbor
nb_gcode4			(own calculations)	Geocode of 4th neighbor
nb_gcode5			(own calculations)	Geocode of 5th neighbor
nb_gcode6			(own calculations)	Geocode of 6th neighbor
nb_gcode7			(own calculations)	Geocode of 7th neighbor
nb_gcode8			(own calculations)	Geocode of 8th neighbor
nb_gcode9			(own calculations)	Geocode of 9th neighbor
